# Supplementary material for: Health professions’ students have an alarming prevalence of depressive symptoms: exploration of the associated factors
Source: BMC Med Educ. 2016 Oct 21;16:279. doi: 10.1186/s12909-016-0794-y (PMC5073730; doi:10.1186/s12909-016-0794-y)
Supplement: Additional file 1: — The data of depressive symptoms among Health Professions' students study from King Saud University, Saudi Arabia. (XLSX 159 kb) [file 12909_2016_794_MOESM1_ESM.xlsx]

## Sheet: Sheet1
sno	BDI_q53	BDI_q54	BDI_q55	BDI_q56	BDI_q57	BDI_q58	BDI_q59	BDI_q60	BDI_q61	BDI_q62	BDI_q63	BDI_q64	BDI_q65	BDI_q66	BDI_q67	BDI_q68	BDI_q69	BDI_q70	BDI_q71	BDI_q72	BDI_q73	Demo_q74	Demo_q75	Demo_q76	Demo_q77	Demo_q78	Demo_q79	Dream_Total_noq51	SMOK_q80	SMOK_q81
975	i do not feel sad	i am not discouraged about future	i do not feel like a failure	i get as much pleasure as i ever did from the things i enjoy	i dont feel guilty	i dont feel i am being punished	i feel the same about myself	i dont criticize or blame my self more than usual	i dont have any thoughts of killing myself	i dont cry anymore than i used to	i am no more restless than usual	i have not lost interest in other people/activities	i make decisions about as well as ever		i have as much energy as ever	i have not experienced any change in my sleep	i am no more irritable than usual	i have not experienced any change in my appetite	i can concentrate as well as ever	i am no more tired than usual	i have not noticed any recent change in my interest in sex	Applied Medical Sciences	3		25	unmarried	no	63	yes	daily
1	i feel sad much of the time	i feel more discouraged	i do not feel like a failure	i get very little pleasure	i dont feel guilty	i dont feel i am being punished	i have lost confidence in myself	i dont criticize or blame my self more than usual	i dont have any thoughts of killing myself	i dont cry anymore than i used to	i feel more restless than usuall	i am less interested in people/activities than before	i find it more difficult to make decisions than usual	i do not feel i am worthless	i have less energy than i used to have	i sleep a lot less than usual	i am no more irritable than usual	i have not experienced any change in my appetite	i cant concentrate as well as usual	i get more tired more easily than usual	i have not noticed any recent change in my interest in sex	dentistry	1	male	20	unmarried	no	93	yes	daily
2	i feel sad much of the time	i feel more discouraged	i do not feel like a failure	i get as much pleasure as i ever did from the things i enjoy	i dont feel guilty	i feel i may be punished	i am disappointed in myself	i blame myself for everything bad that happens	i would like to kill myself	i cry over every thing	i am no more restless than usual	i have lost most of my interest in other people	i have much greater difficulty in making decisions than i used to		i have as much energy as ever	i have not experienced any change in my sleep	i am no more irritable than usual	i have not experienced any change in my appetite	its hard to keep my mind on anything for long	i get more tired more easily than usual	i am less interested in sex than i used to be	dentistry	1	male		unmarried	no	115	no	not smoke
3	i feel sad much of the time	i do not expect things to work out for me	i have failed more than i should have	i cant get any pleasure from things i used to enjoy	i dont feel guilty	i dont feel i am being punished	i feel the same about myself	i blame myself for everything bad that happens	i would kill myself if i had the chance	i feel like crying but i cant	i am no more restless than usual	i have not lost interest in other people/activities	i make decisions about as well as ever	i do not feel i am worthless	i dont have enough energy to do very much	i sleep most of the day	i am no more irritable than usual	i have not experienced any change in my appetite	i can concentrate as well as ever	i am no more tired than usual		dentistry	1	male	20	unmarried	no	88	no	not smoke
4	i feel sad much of the time	i feel more discouraged	i do not feel like a failure	i dont enjoy things as i used to	i feel guilty over many things	i feel i may be punished	i feel the same about myself	i criticize myself for all of my faults	i have thoughts of killing myself, but will not carry them out	i cry more than i used to	i feel more restless than usuall	i am less interested in people/activities than before	i find it more difficult to make decisions than usual	i do not feel i am worthless	i have less energy than i used to have	i sleep somewhat less than usual	i am more irritable than usual	my appetite is somewhat more than usual	i cant concentrate as well as usual	i am too tired to do a lot of things i used to	i have not noticed any recent change in my interest in sex	dentistry	1	male	20	unmarried	no	50	no	not smoke
5	i feel sad much of the time	i am not discouraged about future	as i look back, i see lot of failure	i cant get any pleasure from things i used to enjoy	i feel guilty over many things	i feel i may be punished	i have lost confidence in myself	i blame myself for everything bad that happens	i would like to kill myself	i dont cry anymore than i used to	i am no more restless than usual	its hard to get interested in anything	i find it more difficult to make decisions than usual	i dont consider myself as worthwhile and useful as i used to	i dont have enough energy to do anything	i sleep most of the day	i am much more irritable than usual	i have no appetite at all	i cant concentrate as well as usual	i am too tired to do a lot of things i used to	i have not noticed any recent change in my interest in sex	dentistry	1	male	20	unmarried	no	105	no	not smoke
6	i do not feel sad		i do not feel like a failure	i get as much pleasure as i ever did from the things i enjoy	i dont feel guilty	i dont feel i am being punished	i feel the same about myself	i dont criticize or blame my self more than usual	i dont have any thoughts of killing myself	i dont cry anymore than i used to	i am no more restless than usual	i have not lost interest in other people/activities	i make decisions about as well as ever	i do not feel i am worthless	i have as much energy as ever	i have not experienced any change in my sleep	i am no more irritable than usual		i can concentrate as well as ever	i am no more tired than usual	i have not noticed any recent change in my interest in sex	dentistry	1	male	19	unmarried	no	109	no	not smoke
7	i feel sad much of the time	i am not discouraged about future	i do not feel like a failure	i dont enjoy things as i used to	i dont feel guilty	i feel i may be punished	i feel the same about myself	i am more critical of myself than i used to be	i dont have any thoughts of killing myself	i cry more than i used to	i am no more restless than usual	i am less interested in people/activities than before	i find it more difficult to make decisions than usual	i do not feel i am worthless	i have less energy than i used to have	i sleep a lot more than usual	i am no more irritable than usual	i have not experienced any change in my appetite	i cant concentrate as well as usual	i get more tired more easily than usual	i have not noticed any recent change in my interest in sex	dentistry	1	male	20	unmarried	no	133	no	not smoke
8	i do not feel sad	i am not discouraged about future	i do not feel like a failure	i get as much pleasure as i ever did from the things i enjoy	i dont feel guilty	i dont feel i am being punished	i feel the same about myself	i dont criticize or blame my self more than usual	i dont have any thoughts of killing myself	i dont cry anymore than i used to	i am no more restless than usual	i have not lost interest in other people/activities	i make decisions about as well as ever	i do not feel i am worthless	i have as much energy as ever	i sleep somewhat less than usual	i am no more irritable than usual	i have not experienced any change in my appetite	i can concentrate as well as ever	i am no more tired than usual	i have not noticed any recent change in my interest in sex	dentistry	1	male	19	unmarried	no	119	yes	not smoke
9	i do not feel sad	i do not expect things to work out for me	i do not feel like a failure	i get as much pleasure as i ever did from the things i enjoy	i dont feel guilty	i dont feel i am being punished	i feel the same about myself	i dont criticize or blame my self more than usual	i dont have any thoughts of killing myself	i dont cry anymore than i used to	i am no more restless than usual	i have not lost interest in other people/activities	i make decisions about as well as ever	i do not feel i am worthless	i have as much energy as ever	i have not experienced any change in my sleep	i am no more irritable than usual	i have not experienced any change in my appetite	i can concentrate as well as ever	i am no more tired than usual	i have not noticed any recent change in my interest in sex	dentistry	1	male	20	unmarried	no	118	no	not smoke
10	i do not feel sad	i am not discouraged about future	as i look back, i see lot of failure	i dont enjoy things as i used to	i dont feel guilty	i dont feel i am being punished	i feel the same about myself	i dont criticize or blame my self more than usual	i dont have any thoughts of killing myself	i dont cry anymore than i used to	i am no more restless than usual	i am less interested in people/activities than before	i make decisions about as well as ever	i do not feel i am worthless	i have as much energy as ever	i sleep somewhat less than usual	i am no more irritable than usual	my appetite is much less than before	its hard to keep my mind on anything for long	i am too tired to do a lot of things i used to	i have not noticed any recent change in my interest in sex	dentistry	1	male	22	unmarried	no	117	no	not smoke
11	i do not feel sad	i am not discouraged about future	i do not feel like a failure	i dont enjoy things as i used to	i feel guilty over many things	i dont feel i am being punished	i feel the same about myself	i am more critical of myself than i used to be	i dont have any thoughts of killing myself	i dont cry anymore than i used to	i am no more restless than usual	i am less interested in people/activities than before	i make decisions about as well as ever	i do not feel i am worthless	i have less energy than i used to have	i sleep somewhat less than usual	i am no more irritable than usual	my appetite is somewhat more than usual	i cant concentrate as well as usual	i get more tired more easily than usual	i have not noticed any recent change in my interest in sex	dentistry	1	male	20	unmarried	no	107	no	not smoke
12	i am so sad that i cant stand it	i feel more discouraged	i feel i am a total failure	i dont enjoy things as i used to	i feel guilty over many things	i dont feel i am being punished	i am disappointed in myself	i criticize myself for all of my faults	i have thoughts of killing myself, but will not carry them out	i cry over every thing	i am no more restless than usual	its hard to get interested in anything	i make decisions about as well as ever	i feel more worthless as compared to other people	i dont have enough energy to do anything	i sleep somewhat less than usual	i am more irritable than usual	my appetite is somewhat more than usual	its hard to keep my mind on anything for long	i am too tired to do most of the things i used to	i have not noticed any recent change in my interest in sex	dentistry	1	male	21	unmarried	no	97	no	not smoke
13	i feel sad much of the time	i am not discouraged about future	i do not feel like a failure	i dont enjoy things as i used to	i dont feel guilty	i dont feel i am being punished	i am disappointed in myself	i criticize myself for all of my faults	i dont have any thoughts of killing myself	i feel like crying but i cant	i am so restless that i have to keep moving	i am less interested in people/activities than before	i have trouble making any decisions		i have as much energy as ever	i sleep somewhat less than usual	i am no more irritable than usual	my appetite is somewhat more than usual	i can concentrate as well as ever	i am no more tired than usual		dentistry	1	male	20	unmarried	no	124	no	not smoke
14	i feel sad much of the time	i do not expect things to work out for me	as i look back, i see lot of failure	i get very little pleasure	i feel guilty over many things	i feel i am being punished	i am disappointed in myself	i blame myself for everything bad that happens	i dont have any thoughts of killing myself	i feel like crying but i cant	i am so restless that i have to keep moving	i am less interested in people/activities than before	i make decisions about as well as ever	i feel more worthless as compared to other people	i dont have enough energy to do very much	i sleep a lot less than usual	i am much more irritable than usual	my appetite is somewhat less than usual	its hard to keep my mind on anything for long	i am too tired to do a lot of things i used to	i am less interested in sex than i used to be	dentistry	1	male	20	unmarried	no	119	no	not smoke
15	i do not feel sad	i am not discouraged about future	i do not feel like a failure	i get as much pleasure as i ever did from the things i enjoy	i dont feel guilty	i dont feel i am being punished	i feel the same about myself	i dont criticize or blame my self more than usual	i dont have any thoughts of killing myself	i dont cry anymore than i used to	i am no more restless than usual	i have not lost interest in other people/activities	i make decisions about as well as ever	i do not feel i am worthless	i have as much energy as ever	i have not experienced any change in my sleep	i am no more irritable than usual	i have not experienced any change in my appetite	i can concentrate as well as ever	i am no more tired than usual	i have not noticed any recent change in my interest in sex	dentistry	1	male	19	unmarried	no	122	yes	not smoke
16	i do not feel sad	i am not discouraged about future	i have failed more than i should have	i get as much pleasure as i ever did from the things i enjoy	i feel guilty over many things	i feel i may be punished	i feel the same about myself	i dont criticize or blame my self more than usual	i dont have any thoughts of killing myself	i dont cry anymore than i used to	i feel more restless than usuall	i am less interested in people/activities than before	i have trouble making any decisions	i do not feel i am worthless	i have less energy than i used to have	i sleep somewhat less than usual	i am more irritable than usual	i have not experienced any change in my appetite	its hard to keep my mind on anything for long	i get more tired more easily than usual	i have not noticed any recent change in my interest in sex	dentistry	1	male	20	unmarried	no	120	yes	daily
17	i do not feel sad	i am not discouraged about future	i have failed more than i should have	i dont enjoy things as i used to	i feel guilty over many things	i dont feel i am being punished	i feel the same about myself	i am more critical of myself than i used to be	i dont have any thoughts of killing myself	i dont cry anymore than i used to	i feel more restless than usuall	i have not lost interest in other people/activities	i make decisions about as well as ever	i do not feel i am worthless	i have less energy than i used to have	i sleep a lot less than usual	i am no more irritable than usual	my appetite is somewhat less than usual	i can concentrate as well as ever	i get more tired more easily than usual	i have not noticed any recent change in my interest in sex	dentistry	1	male	20	unmarried	no	111	no	not smoke
18	i do not feel sad	i am not discouraged about future	i do not feel like a failure	i dont enjoy things as i used to	i feel quite guilty most of the time	i dont feel i am being punished	i feel the same about myself	i am more critical of myself than i used to be	i dont have any thoughts of killing myself	i dont cry anymore than i used to	i feel more restless than usuall	i am less interested in people/activities than before	i find it more difficult to make decisions than usual	i do not feel i am worthless	i have less energy than i used to have	i sleep a lot more than usual	i am no more irritable than usual	i have not experienced any change in my appetite	i cant concentrate as well as usual	i get more tired more easily than usual	i have not noticed any recent change in my interest in sex	dentistry	1	male	20	unmarried	no	111	no	not smoke
19	i do not feel sad	i am not discouraged about future	i do not feel like a failure	i get as much pleasure as i ever did from the things i enjoy	i feel guilty over many things	i dont feel i am being punished	i feel the same about myself	i dont criticize or blame my self more than usual	i dont have any thoughts of killing myself	i feel like crying but i cant	i feel more restless than usuall	i have not lost interest in other people/activities	i find it more difficult to make decisions than usual	i do not feel i am worthless	i have less energy than i used to have	i sleep somewhat less than usual		my appetite is much greater than usual	its hard to keep my mind on anything for long	i get more tired more easily than usual	i have not noticed any recent change in my interest in sex	dentistry	1	male	19	unmarried	no	108	no	not smoke
20	i do not feel sad	i am not discouraged about future	i do not feel like a failure	i get as much pleasure as i ever did from the things i enjoy	i feel guilty over many things	i dont feel i am being punished	i feel the same about myself	i criticize myself for all of my faults	i dont have any thoughts of killing myself	i dont cry anymore than i used to	i am no more restless than usual	i am less interested in people/activities than before	i find it more difficult to make decisions than usual	i do not feel i am worthless	i have less energy than i used to have	i sleep somewhat less than usual	i am no more irritable than usual	i have not experienced any change in my appetite	i can concentrate as well as ever	i get more tired more easily than usual	i have not noticed any recent change in my interest in sex	dentistry	1	male	19	unmarried	no	134	no	not smoke
21	i do not feel sad	i am not discouraged about future	i do not feel like a failure	i dont enjoy things as i used to	i dont feel guilty	i feel i am being punished	i feel the same about myself	i dont criticize or blame my self more than usual	i dont have any thoughts of killing myself	i feel like crying but i cant	i am no more restless than usual	i have lost most of my interest in other people		i dont consider myself as worthwhile and useful as i used to	i have less energy than i used to have	i sleep a lot less than usual	i am more irritable than usual	my appetite is somewhat less than usual	i cant concentrate as well as usual		i have not noticed any recent change in my interest in sex	dentistry	1	male	20	unmarried	no	88	no	not smoke
22	i do not feel sad	i am not discouraged about future	i do not feel like a failure	i get as much pleasure as i ever did from the things i enjoy	i dont feel guilty	i dont feel i am being punished	i feel the same about myself	i dont criticize or blame my self more than usual	i dont have any thoughts of killing myself	i dont cry anymore than i used to												dentistry	1	male	19	unmarried	no	124	yes	not smoke
23	i feel sad much of the time	i am not discouraged about future	i do not feel like a failure	i dont enjoy things as i used to	i dont feel guilty	i dont feel i am being punished	i am disappointed in myself	i am more critical of myself than i used to be	i dont have any thoughts of killing myself	i dont cry anymore than i used to	i am so restless that its hard to stay still	i am less interested in people/activities than before	i make decisions about as well as ever	i do not feel i am worthless	i have less energy than i used to have	i sleep a lot less than usual	i am more irritable than usual	my appetite is much less than before	its hard to keep my mind on anything for long	i am too tired to do a lot of things i used to		dentistry	1	male	19	unmarried	no	121	no	not smoke
24	i feel sad much of the time	i feel more discouraged	i have failed more than i should have	i dont enjoy things as i used to	i feel guilty over many things	i expect to be punished	i feel the same about myself	i blame myself for everything bad that happens	i dont have any thoughts of killing myself	i dont cry anymore than i used to	i feel more restless than usuall	i am less interested in people/activities than before	i find it more difficult to make decisions than usual	i do not feel i am worthless	i have less energy than i used to have	i sleep somwhat more than usual	i am more irritable than usual	my appetite is somewhat more than usual	i cant concentrate as well as usual	i am too tired to do a lot of things i used to	i have not noticed any recent change in my interest in sex	dentistry	1	male	20	unmarried	no	128	yes	not smoke
25	i do not feel sad	i am not discouraged about future	i have failed more than i should have	i dont enjoy things as i used to	i feel guilty over many things	i dont feel i am being punished	i feel the same about myself	i criticize myself for all of my faults	i dont have any thoughts of killing myself	i dont cry anymore than i used to	i am no more restless than usual	i have not lost interest in other people/activities	i make decisions about as well as ever	i do not feel i am worthless	i have less energy than i used to have	i sleep somewhat less than usual	i am more irritable than usual	my appetite is somewhat less than usual	i cant concentrate as well as usual	i am no more tired than usual	i have not noticed any recent change in my interest in sex	dentistry	1	male	19	unmarried	no	122	no	not smoke
26	i do not feel sad	i feel more discouraged	i have failed more than i should have	i get as much pleasure as i ever did from the things i enjoy	i feel quite guilty most of the time	i dont feel i am being punished	i have lost confidence in myself	i dont criticize or blame my self more than usual	i dont have any thoughts of killing myself	i dont cry anymore than i used to	i am no more restless than usual	i am less interested in people/activities than before	i have much greater difficulty in making decisions than i used to	i dont consider myself as worthwhile and useful as i used to	i dont have enough energy to do very much	i have not experienced any change in my sleep	i am much more irritable than usual	i have not experienced any change in my appetite	i can concentrate as well as ever	i get more tired more easily than usual	i have not noticed any recent change in my interest in sex	dentistry	1	male	19	unmarried	no	106	no	not smoke
27	i feel sad much of the time	i feel more discouraged	i have failed more than i should have	i get very little pleasure	i feel guilty all the time	i feel i may be punished	i dislike myself	i am more critical of myself than i used to be	i have thoughts of killing myself, but will not carry them out	i cry more than i used to	i feel more restless than usuall	i am less interested in people/activities than before	i find it more difficult to make decisions than usual	i dont consider myself as worthwhile and useful as i used to	i have less energy than i used to have		i am more irritable than usual	i crave for food all the time	i find i cant concentrate on anything	i am too tired to do most of the things i used to	i am much less interested in sex now	dentistry	2	male	21	unmarried	no	183	no	not smoke
28	i do not feel sad	i do not expect things to work out for me	i do not feel like a failure	i get as much pleasure as i ever did from the things i enjoy	i dont feel guilty	i dont feel i am being punished	i feel the same about myself	i dont criticize or blame my self more than usual		i dont cry anymore than i used to	i am no more restless than usual	i have not lost interest in other people/activities	i make decisions about as well as ever	i dont consider myself as worthwhile and useful as i used to	i have as much energy as ever	i sleep a lot more than usual	i am no more irritable than usual	my appetite is much less than before		i am too tired to do a lot of things i used to	i have lost interest in sex completely	dentistry	2	male	21	unmarried	no	119	no	not smoke
29	i feel sad much of the time	i do not expect things to work out for me	i have failed more than i should have	i get as much pleasure as i ever did from the things i enjoy	i dont feel guilty	i dont feel i am being punished	i dislike myself	i blame myself for everything bad that happens	i have thoughts of killing myself, but will not carry them out	i cry more than i used to	i am no more restless than usual	i have lost most of my interest in other people	i find it more difficult to make decisions than usual	i do not feel i am worthless	i have less energy than i used to have	i have not experienced any change in my sleep	i am no more irritable than usual	my appetite is much less than before	i find i cant concentrate on anything	i am too tired to do most of the things i used to	i have lost interest in sex completely	dentistry	2	male	20	unmarried	no	80	no	not smoke
30	i feel sad much of the time	i am not discouraged about future	i do not feel like a failure	i dont enjoy things as i used to	i dont feel guilty	i feel i may be punished	i have lost confidence in myself	i criticize myself for all of my faults	i would like to kill myself	i dont cry anymore than i used to	i am no more restless than usual	i am less interested in people/activities than before	i find it more difficult to make decisions than usual	i feel more worthless as compared to other people	i have as much energy as ever	i have not experienced any change in my sleep	i am no more irritable than usual	my appetite is much greater than usual	i can concentrate as well as ever	i am too tired to do most of the things i used to	i have not noticed any recent change in my interest in sex	dentistry	2	male	21	unmarried	no	97	no	not smoke
31	i do not feel sad	i am not discouraged about future	i do not feel like a failure	i get as much pleasure as i ever did from the things i enjoy	i feel guilty over many things	i feel i may be punished	i feel the same about myself	i dont criticize or blame my self more than usual	i dont have any thoughts of killing myself	i dont cry anymore than i used to	i feel more restless than usuall	i have not lost interest in other people/activities	i have much greater difficulty in making decisions than i used to	i dont consider myself as worthwhile and useful as i used to	i dont have enough energy to do very much	i sleep somewhat less than usual	i am much more irritable than usual	i crave for food all the time	i cant concentrate as well as usual	i am too tired to do a lot of things i used to	i am less interested in sex than i used to be	dentistry	2	male	20	unmarried	no	121	yes	daily
32	i do not feel sad	i am not discouraged about future	i do not feel like a failure	i dont enjoy things as i used to	i feel guilty over many things	i dont feel i am being punished	i am disappointed in myself	i criticize myself for all of my faults	i would like to kill myself	i feel like crying but i cant	i am so restless that i have to keep moving	i have lost most of my interest in other people	i have trouble making any decisions	i feel more worthless as compared to other people	i dont have enough energy to do very much	i sleep somwhat more than usual	i am irritable all the time	my appetite is much greater than usual	i find i cant concentrate on anything	i am too tired to do most of the things i used to	i have lost interest in sex completely	dentistry	2	male	20	unmarried	no	78	no	not smoke
33	i do not feel sad	i am not discouraged about future	i do not feel like a failure	i dont enjoy things as i used to	i dont feel guilty	i dont feel i am being punished	i feel the same about myself	i dont criticize or blame my self more than usual	i dont have any thoughts of killing myself	i dont cry anymore than i used to	i am no more restless than usual	i am less interested in people/activities than before	i make decisions about as well as ever	i do not feel i am worthless	i have less energy than i used to have	i sleep somewhat less than usual	i am no more irritable than usual	i have not experienced any change in my appetite	i cant concentrate as well as usual	i am no more tired than usual	i have not noticed any recent change in my interest in sex	dentistry	2	male	21	unmarried	no	134	no	not smoke
34	i do not feel sad	i am not discouraged about future	i do not feel like a failure	i get as much pleasure as i ever did from the things i enjoy	i dont feel guilty	i dont feel i am being punished	i am disappointed in myself	i am more critical of myself than i used to be	i dont have any thoughts of killing myself	i feel like crying but i cant	i am no more restless than usual	i have not lost interest in other people/activities	i find it more difficult to make decisions than usual		i dont have enough energy to do anything	i have not experienced any change in my sleep	i am no more irritable than usual	i have not experienced any change in my appetite	its hard to keep my mind on anything for long	i am no more tired than usual	i have not noticed any recent change in my interest in sex	dentistry	2	male	21	unmarried	no	83	yes	sometimes
35	i do not feel sad	i am not discouraged about future	i do not feel like a failure	i get as much pleasure as i ever did from the things i enjoy	i dont feel guilty	i dont feel i am being punished	i have lost confidence in myself	i dont criticize or blame my self more than usual	i dont have any thoughts of killing myself	i dont cry anymore than i used to	i am no more restless than usual	i have not lost interest in other people/activities	i make decisions about as well as ever	i do not feel i am worthless	i have as much energy as ever	i have not experienced any change in my sleep	i am no more irritable than usual	i have not experienced any change in my appetite	i can concentrate as well as ever	i get more tired more easily than usual		dentistry	2	male	20	unmarried	no	150	no	not smoke
37	i do not feel sad	i feel more discouraged	i have failed more than i should have	i get as much pleasure as i ever did from the things i enjoy	i dont feel guilty	i dont feel i am being punished	i have lost confidence in myself	i am more critical of myself than i used to be	i dont have any thoughts of killing myself	i cry more than i used to	i am no more restless than usual	i am less interested in people/activities than before	i find it more difficult to make decisions than usual	i do not feel i am worthless	i have as much energy as ever	i have not experienced any change in my sleep	i am no more irritable than usual	i have not experienced any change in my appetite	i can concentrate as well as ever	i get more tired more easily than usual	i have not noticed any recent change in my interest in sex	dentistry	2	male	21	unmarried	no	127	yes	not smoke
38	i do not feel sad	i am not discouraged about future	as i look back, i see lot of failure	i get as much pleasure as i ever did from the things i enjoy	i dont feel guilty	i dont feel i am being punished	i feel the same about myself	i dont criticize or blame my self more than usual		i dont cry anymore than i used to	i am no more restless than usual	i have not lost interest in other people/activities	i make decisions about as well as ever	i do not feel i am worthless	i have as much energy as ever	i sleep somwhat more than usual	i am no more irritable than usual	i have not experienced any change in my appetite	its hard to keep my mind on anything for long		i have not noticed any recent change in my interest in sex	dentistry	2	male	21	unmarried	no	107	no	not smoke
41	i do not feel sad	i am not discouraged about future	i do not feel like a failure	i get as much pleasure as i ever did from the things i enjoy	i dont feel guilty	i dont feel i am being punished	i feel the same about myself	i dont criticize or blame my self more than usual	i dont have any thoughts of killing myself	i dont cry anymore than i used to	i am no more restless than usual	i have not lost interest in other people/activities	i make decisions about as well as ever	i do not feel i am worthless	i have as much energy as ever	i sleep a lot less than usual	i am more irritable than usual	i have not experienced any change in my appetite	i can concentrate as well as ever	i am no more tired than usual	i have not noticed any recent change in my interest in sex	dentistry	2	male	21	unmarried	no	115	no	not smoke
42	i do not feel sad	i am not discouraged about future	i do not feel like a failure	i dont enjoy things as i used to	i dont feel guilty	i feel i may be punished	i feel the same about myself	i dont criticize or blame my self more than usual	i dont have any thoughts of killing myself	i feel like crying but i cant	i feel more restless than usuall	i am less interested in people/activities than before	i make decisions about as well as ever	i do not feel i am worthless	i have less energy than i used to have	i sleep somewhat less than usual	i am more irritable than usual	my appetite is somewhat more than usual	i cant concentrate as well as usual	i get more tired more easily than usual	i have not noticed any recent change in my interest in sex	dentistry	2	male	21	unmarried	no	115	no	not smoke
46	i am so sad that i cant stand it	i feel more discouraged	i feel i am a total failure	i dont enjoy things as i used to	i dont feel guilty	i dont feel i am being punished	i have lost confidence in myself	i dont criticize or blame my self more than usual	i have thoughts of killing myself, but will not carry them out	i cry more than i used to	i am no more restless than usual	i have lost most of my interest in other people	i have much greater difficulty in making decisions than i used to	i feel more worthless as compared to other people	i dont have enough energy to do very much	i have not experienced any change in my sleep	i am much more irritable than usual	my appetite is somewhat less than usual	i can concentrate as well as ever	i am too tired to do a lot of things i used to	i have lost interest in sex completely	dentistry	2	male	21	unmarried	no	62	no
47	i do not feel sad	i am not discouraged about future	i do not feel like a failure	i dont enjoy things as i used to	i feel guilty over many things	i dont feel i am being punished	i feel the same about myself	i criticize myself for all of my faults	i dont have any thoughts of killing myself	i dont cry anymore than i used to	i am no more restless than usual	i have not lost interest in other people/activities	i make decisions about as well as ever	i do not feel i am worthless	i have less energy than i used to have	i sleep somewhat less than usual	i am more irritable than usual	i have not experienced any change in my appetite	i can concentrate as well as ever	i get more tired more easily than usual	i have not noticed any recent change in my interest in sex	dentistry	2	male	21	unmarried	no	127	no	not smoke
48	i do not feel sad	i feel more discouraged	i do not feel like a failure	i get as much pleasure as i ever did from the things i enjoy	i dont feel guilty	i dont feel i am being punished	i feel the same about myself	i am more critical of myself than i used to be	i dont have any thoughts of killing myself	i dont cry anymore than i used to	i am no more restless than usual	i have not lost interest in other people/activities	i make decisions about as well as ever	i do not feel i am worthless	i dont have enough energy to do very much	i have not experienced any change in my sleep	i am more irritable than usual	i have not experienced any change in my appetite	i can concentrate as well as ever	i am no more tired than usual	i have not noticed any recent change in my interest in sex	dentistry	2	male	21	unmarried	no	110	no	not smoke
49	i do not feel sad	i am not discouraged about future	i do not feel like a failure	i dont enjoy things as i used to	i dont feel guilty	i feel i may be punished	i feel the same about myself	i dont criticize or blame my self more than usual	i have thoughts of killing myself, but will not carry them out	i dont cry anymore than i used to	i am no more restless than usual	i have not lost interest in other people/activities	i find it more difficult to make decisions than usual	i do not feel i am worthless	i have less energy than i used to have	i sleep somewhat less than usual	i am more irritable than usual	my appetite is somewhat more than usual	i cant concentrate as well as usual	i am no more tired than usual	i am less interested in sex than i used to be	dentistry	2	male	20	unmarried	no	130	no	not smoke
50	i feel sad much of the time	i am not discouraged about future	i have failed more than i should have	i dont enjoy things as i used to	i dont feel guilty	i expect to be punished		i dont criticize or blame my self more than usual	i would like to kill myself	i cry more than i used to	i feel more restless than usuall	i have not lost interest in other people/activities	i find it more difficult to make decisions than usual	i do not feel i am worthless	i have less energy than i used to have	i sleep somwhat more than usual	i am more irritable than usual	my appetite is somewhat less than usual	its hard to keep my mind on anything for long		i am less interested in sex than i used to be	dentistry	2	male	21	unmarried	no	99	no	not smoke
51	i do not feel sad	i am not discouraged about future	i do not feel like a failure	i get as much pleasure as i ever did from the things i enjoy	i dont feel guilty	i dont feel i am being punished	i feel the same about myself	i dont criticize or blame my self more than usual	i dont have any thoughts of killing myself	i dont cry anymore than i used to	i am no more restless than usual	i have not lost interest in other people/activities	i make decisions about as well as ever	i do not feel i am worthless	i have as much energy as ever	i have not experienced any change in my sleep	i am no more irritable than usual	i have not experienced any change in my appetite	i can concentrate as well as ever	i am no more tired than usual	i have not noticed any recent change in my interest in sex	dentistry	2	male	20	unmarried	no	70	yes	not smoke
52	i do not feel sad	i am not discouraged about future	i do not feel like a failure	i get as much pleasure as i ever did from the things i enjoy	i dont feel guilty	i dont feel i am being punished	i feel the same about myself	i dont criticize or blame my self more than usual	i dont have any thoughts of killing myself	i dont cry anymore than i used to	i am no more restless than usual	i have not lost interest in other people/activities	i make decisions about as well as ever	i do not feel i am worthless	i have as much energy as ever	i have not experienced any change in my sleep	i am no more irritable than usual	i have not experienced any change in my appetite	i can concentrate as well as ever	i am no more tired than usual	i have not noticed any recent change in my interest in sex	dentistry	2	male	22	unmarried	no	105	yes	not smoke
53	i do not feel sad	i am not discouraged about future	as i look back, i see lot of failure	i get very little pleasure	i dont feel guilty	i feel i may be punished	i feel the same about myself		i dont have any thoughts of killing myself	i feel like crying but i cant	i am no more restless than usual	i have not lost interest in other people/activities	i make decisions about as well as ever	i dont consider myself as worthwhile and useful as i used to	i have less energy than i used to have	i sleep a lot more than usual	i am more irritable than usual	my appetite is somewhat less than usual	its hard to keep my mind on anything for long	i am no more tired than usual	i am much less interested in sex now	dentistry	1	male	21	unmarried	no	125
54	i do not feel sad	i feel more discouraged	i do not feel like a failure	i get as much pleasure as i ever did from the things i enjoy	i dont feel guilty	i expect to be punished	i feel the same about myself	i blame myself for everything bad that happens	i have thoughts of killing myself, but will not carry them out	i cry more than i used to	i feel more restless than usuall	i am less interested in people/activities than before	i make decisions about as well as ever	i do not feel i am worthless	i have as much energy as ever	i sleep somwhat more than usual	i am irritable all the time	my appetite is much greater than usual	its hard to keep my mind on anything for long	i am too tired to do most of the things i used to	i have not noticed any recent change in my interest in sex	dentistry	2	male	21	unmarried	no	109	no	not smoke
55	i do not feel sad	i am not discouraged about future	i have failed more than i should have	i get as much pleasure as i ever did from the things i enjoy	i feel quite guilty most of the time	i dont feel i am being punished	i feel the same about myself	i dont criticize or blame my self more than usual	i dont have any thoughts of killing myself	i cry more than i used to	i am no more restless than usual	i have not lost interest in other people/activities	i make decisions about as well as ever	i do not feel i am worthless	i have as much energy as ever	i sleep somewhat less than usual	i am more irritable than usual	my appetite is somewhat more than usual	its hard to keep my mind on anything for long	i am no more tired than usual	i have not noticed any recent change in my interest in sex	dentistry	3	male	22	unmarried	no	126	no	not smoke
56	i feel sad much of the time	i am not discouraged about future	i do not feel like a failure	i get very little pleasure	i feel guilty over many things	i feel i may be punished	i have lost confidence in myself	i am more critical of myself than i used to be	i have thoughts of killing myself, but will not carry them out	i feel like crying but i cant	i am no more restless than usual	i am less interested in people/activities than before	i find it more difficult to make decisions than usual	i do not feel i am worthless	i have less energy than i used to have	i sleep somewhat less than usual	i am more irritable than usual	my appetite is somewhat less than usual	i cant concentrate as well as usual	i get more tired more easily than usual	i have not noticed any recent change in my interest in sex	dentistry	3	male	21	unmarried	no	125	yes	sometimes
57	i do not feel sad	i am not discouraged about future	i have failed more than i should have	i get as much pleasure as i ever did from the things i enjoy	i feel guilty over many things	i feel i may be punished	i feel the same about myself	i am more critical of myself than i used to be	i dont have any thoughts of killing myself	i dont cry anymore than i used to	i am so restless that its hard to stay still	i have not lost interest in other people/activities	i have much greater difficulty in making decisions than i used to	i feel more worthless as compared to other people	i dont have enough energy to do very much	i sleep somwhat more than usual	i am more irritable than usual	my appetite is much less than before	its hard to keep my mind on anything for long	i am too tired to do a lot of things i used to	i have not noticed any recent change in my interest in sex	dentistry	3	male	21	unmarried	no	112	yes	sometimes
58	i feel sad much of the time	i am not discouraged about future	i do not feel like a failure	i dont enjoy things as i used to	i feel guilty over many things	i feel i may be punished	i have lost confidence in myself	i criticize myself for all of my faults	i dont have any thoughts of killing myself	i dont cry anymore than i used to	i am no more restless than usual	i have not lost interest in other people/activities	i find it more difficult to make decisions than usual	i do not feel i am worthless	i have as much energy as ever	i sleep somwhat more than usual	i am no more irritable than usual	i have not experienced any change in my appetite	i can concentrate as well as ever	i am no more tired than usual	i have not noticed any recent change in my interest in sex	dentistry	3	male	22	unmarried	no	139	no	not smoke
59	i feel sad much of the time	i am not discouraged about future	i do not feel like a failure	i dont enjoy things as i used to	i feel guilty over many things	i feel i may be punished	i feel the same about myself		i dont have any thoughts of killing myself	i dont cry anymore than i used to	i feel more restless than usuall	i am less interested in people/activities than before	i make decisions about as well as ever	i do not feel i am worthless	i dont have enough energy to do very much	i sleep most of the day	i am more irritable than usual	my appetite is much less than before	its hard to keep my mind on anything for long	i am too tired to do a lot of things i used to	i have not noticed any recent change in my interest in sex	dentistry	3	male	22	unmarried	no	141	no	not smoke
60	i do not feel sad	i do not expect things to work out for me	i do not feel like a failure	i dont enjoy things as i used to	i feel guilty over many things	i feel i may be punished	i feel the same about myself	i am more critical of myself than i used to be	i have thoughts of killing myself, but will not carry them out	i cry more than i used to	i am so restless that its hard to stay still	i have not lost interest in other people/activities	i find it more difficult to make decisions than usual	i do not feel i am worthless	i have less energy than i used to have	i sleep a lot less than usual	i am more irritable than usual	my appetite is somewhat more than usual	i cant concentrate as well as usual	i get more tired more easily than usual	i have not noticed any recent change in my interest in sex	dentistry	3	male	21	unmarried	no	147	no	not smoke
61	i do not feel sad	i feel more discouraged	i do not feel like a failure	i get as much pleasure as i ever did from the things i enjoy	i dont feel guilty	i feel i may be punished	i feel the same about myself	i am more critical of myself than i used to be	i dont have any thoughts of killing myself	i dont cry anymore than i used to	i feel more restless than usuall	i am less interested in people/activities than before	i find it more difficult to make decisions than usual	i do not feel i am worthless	i have less energy than i used to have	i sleep somewhat less than usual	i am more irritable than usual	i have not experienced any change in my appetite	i cant concentrate as well as usual	i am no more tired than usual	i have not noticed any recent change in my interest in sex	dentistry	3	male	22	unmarried	no	120	yes	not smoke
62	i do not feel sad	i am not discouraged about future	i do not feel like a failure	i get as much pleasure as i ever did from the things i enjoy	i dont feel guilty	i dont feel i am being punished	i feel the same about myself	i dont criticize or blame my self more than usual	i dont have any thoughts of killing myself	i dont cry anymore than i used to	i am no more restless than usual	i am less interested in people/activities than before	i make decisions about as well as ever	i do not feel i am worthless	i have less energy than i used to have	i sleep a lot more than usual	i am no more irritable than usual	i have not experienced any change in my appetite	i cant concentrate as well as usual	i am no more tired than usual	i have not noticed any recent change in my interest in sex	dentistry	3	male	21	unmarried	no	107	no	not smoke
63	i do not feel sad	i feel more discouraged	i do not feel like a failure	i get very little pleasure	i feel guilty over many things	i dont feel i am being punished	i am disappointed in myself	i am more critical of myself than i used to be	i dont have any thoughts of killing myself	i dont cry anymore than i used to	i am no more restless than usual	i have not lost interest in other people/activities	i have trouble making any decisions	i do not feel i am worthless	i dont have enough energy to do anything	i have not experienced any change in my sleep	i am no more irritable than usual	i have not experienced any change in my appetite	its hard to keep my mind on anything for long	i am too tired to do a lot of things i used to	i have not noticed any recent change in my interest in sex	dentistry	3	male	21	unmarried	no	118	no	not smoke
64	i do not feel sad	i am not discouraged about future	i have failed more than i should have	i get as much pleasure as i ever did from the things i enjoy	i dont feel guilty	i dont feel i am being punished	i feel the same about myself	i dont criticize or blame my self more than usual	i dont have any thoughts of killing myself	i dont cry anymore than i used to	i am no more restless than usual	i have not lost interest in other people/activities	i make decisions about as well as ever	i do not feel i am worthless	i have as much energy as ever	i have not experienced any change in my sleep	i am more irritable than usual	i have not experienced any change in my appetite	i can concentrate as well as ever	i get more tired more easily than usual	i have not noticed any recent change in my interest in sex	dentistry	3	male	22	unmarried	no	154	no	not smoke
65	i feel sad much of the time	i am not discouraged about future	i do not feel like a failure	i get as much pleasure as i ever did from the things i enjoy	i feel guilty over many things	i feel i may be punished	i have lost confidence in myself	i am more critical of myself than i used to be	i dont have any thoughts of killing myself	i cry more than i used to	i feel more restless than usuall	i am less interested in people/activities than before	i find it more difficult to make decisions than usual	i do not feel i am worthless	i have less energy than i used to have	i sleep somwhat more than usual		my appetite is somewhat more than usual	i cant concentrate as well as usual	i get more tired more easily than usual	i have not noticed any recent change in my interest in sex	dentistry	3	male	22	unmarried	no	134	no	not smoke
66	i feel sad much of the time	i am not discouraged about future	i have failed more than i should have	i get as much pleasure as i ever did from the things i enjoy	i feel guilty over many things	i dont feel i am being punished	i have lost confidence in myself	i am more critical of myself than i used to be	i dont have any thoughts of killing myself	i dont cry anymore than i used to	i am no more restless than usual	i have not lost interest in other people/activities	i make decisions about as well as ever	i do not feel i am worthless	i have as much energy as ever	i sleep somwhat more than usual	i am more irritable than usual	i have not experienced any change in my appetite	i cant concentrate as well as usual	i get more tired more easily than usual	i have not noticed any recent change in my interest in sex	dentistry	3	male	21	unmarried	no	122	yes	sometimes
67	i feel sad much of the time	i am not discouraged about future	i do not feel like a failure	i dont enjoy things as i used to	i dont feel guilty	i dont feel i am being punished	i feel the same about myself	i dont criticize or blame my self more than usual	i dont have any thoughts of killing myself	i dont cry anymore than i used to	i feel more restless than usuall	i am less interested in people/activities than before	i make decisions about as well as ever	i do not feel i am worthless	i have less energy than i used to have	i sleep a lot less than usual	i am no more irritable than usual	i have not experienced any change in my appetite	i cant concentrate as well as usual	i get more tired more easily than usual	i have not noticed any recent change in my interest in sex	dentistry	3	male	21	unmarried	no	128	no	not smoke
68	i feel sad much of the time	i feel more discouraged	i do not feel like a failure	i get as much pleasure as i ever did from the things i enjoy	i dont feel guilty	i feel i may be punished	i feel the same about myself	i dont criticize or blame my self more than usual	i dont have any thoughts of killing myself	i cry more than i used to	i am no more restless than usual	i am less interested in people/activities than before	i make decisions about as well as ever	i dont consider myself as worthwhile and useful as i used to	i have as much energy as ever	i have not experienced any change in my sleep	i am more irritable than usual	i have not experienced any change in my appetite	its hard to keep my mind on anything for long	i get more tired more easily than usual	i have not noticed any recent change in my interest in sex	dentistry	3	male	21	unmarried	no	125	no	not smoke
69	i feel sad much of the time	i feel more discouraged	i have failed more than i should have	i get as much pleasure as i ever did from the things i enjoy	i feel guilty over many things	i expect to be punished	i am disappointed in myself	i dont criticize or blame my self more than usual	i dont have any thoughts of killing myself	i feel like crying but i cant	i am so restless that its hard to stay still	i have lost most of my interest in other people	i have much greater difficulty in making decisions than i used to	i do not feel i am worthless	i dont have enough energy to do very much	i sleep a lot more than usual	i am more irritable than usual	my appetite is much less than before	i cant concentrate as well as usual	i get more tired more easily than usual	i have not noticed any recent change in my interest in sex	dentistry	3	male	21	unmarried	no	117	no	not smoke
70	i feel sad much of the time	i am not discouraged about future	i do not feel like a failure	i get as much pleasure as i ever did from the things i enjoy	i feel guilty over many things	i dont feel i am being punished	i feel the same about myself	i dont criticize or blame my self more than usual	i dont have any thoughts of killing myself	i feel like crying but i cant	i am no more restless than usual	i have not lost interest in other people/activities	i make decisions about as well as ever	i do not feel i am worthless	i have less energy than i used to have	i sleep a lot more than usual		i have not experienced any change in my appetite	i cant concentrate as well as usual	i get more tired more easily than usual	i have not noticed any recent change in my interest in sex	dentistry	3	male	22	unmarried	no	119	yes	not smoke
71	i do not feel sad	i am not discouraged about future	i do not feel like a failure	i get as much pleasure as i ever did from the things i enjoy	i dont feel guilty	i dont feel i am being punished	i feel the same about myself	i dont criticize or blame my self more than usual	i dont have any thoughts of killing myself	i dont cry anymore than i used to	i am no more restless than usual	i have not lost interest in other people/activities	i make decisions about as well as ever	i do not feel i am worthless	i have as much energy as ever	i have not experienced any change in my sleep	i am no more irritable than usual	i have not experienced any change in my appetite	i can concentrate as well as ever	i am no more tired than usual	i have not noticed any recent change in my interest in sex	dentistry	4	male	23	unmarried	no	151	no	not smoke
72	i do not feel sad	i am not discouraged about future	i do not feel like a failure	i get as much pleasure as i ever did from the things i enjoy	i dont feel guilty	i dont feel i am being punished	i feel the same about myself	i dont criticize or blame my self more than usual	i dont have any thoughts of killing myself	i dont cry anymore than i used to	i am no more restless than usual	i have not lost interest in other people/activities	i make decisions about as well as ever	i do not feel i am worthless	i have as much energy as ever	i have not experienced any change in my sleep	i am no more irritable than usual	i have not experienced any change in my appetite	i can concentrate as well as ever	i am no more tired than usual	i have not noticed any recent change in my interest in sex	dentistry	4	male	22	unmarried	no	152	no	not smoke
73	i feel sad much of the time	i feel more discouraged	i do not feel like a failure	i dont enjoy things as i used to	i feel guilty over many things	i feel i may be punished	i have lost confidence in myself	i am more critical of myself than i used to be	i dont have any thoughts of killing myself	i dont cry anymore than i used to	i feel more restless than usuall	i have lost most of my interest in other people	i have much greater difficulty in making decisions than i used to	i do not feel i am worthless	i have less energy than i used to have	i sleep a lot less than usual	i am more irritable than usual	my appetite is somewhat more than usual	its hard to keep my mind on anything for long	i get more tired more easily than usual	i have not noticed any recent change in my interest in sex	dentistry	5	male	24	unmarried	no	88	yes	not smoke
74	i do not feel sad	i do not expect things to work out for me	i have failed more than i should have	i get very little pleasure	i dont feel guilty	i dont feel i am being punished	i feel the same about myself	i dont criticize or blame my self more than usual	i dont have any thoughts of killing myself	i dont cry anymore than i used to	i am no more restless than usual	i have not lost interest in other people/activities	i make decisions about as well as ever	i do not feel i am worthless	i have less energy than i used to have	i have not experienced any change in my sleep	i am more irritable than usual	i have not experienced any change in my appetite	i cant concentrate as well as usual	i am too tired to do a lot of things i used to	i am less interested in sex than i used to be	dentistry	5	male	24	unmarried	no	103	no	not smoke
75	i do not feel sad	i am not discouraged about future	i have failed more than i should have	i get as much pleasure as i ever did from the things i enjoy	i feel guilty over many things	i feel i may be punished	i feel the same about myself	i criticize myself for all of my faults	i dont have any thoughts of killing myself	i dont cry anymore than i used to	i am so restless that its hard to stay still	i am less interested in people/activities than before	i find it more difficult to make decisions than usual	i do not feel i am worthless	i have less energy than i used to have	i sleep a lot more than usual	i am more irritable than usual	i have not experienced any change in my appetite	i can concentrate as well as ever	i am no more tired than usual	i have not noticed any recent change in my interest in sex	dentistry	5	male	22	unmarried	no	142	no	not smoke
76	i feel sad much of the time	i feel more discouraged	i have failed more than i should have	i get as much pleasure as i ever did from the things i enjoy	i feel guilty over many things	i dont feel i am being punished	i have lost confidence in myself	i dont criticize or blame my self more than usual	i have thoughts of killing myself, but will not carry them out	i dont cry anymore than i used to	i feel more restless than usuall	i am less interested in people/activities than before	i have much greater difficulty in making decisions than i used to	i dont consider myself as worthwhile and useful as i used to	i have less energy than i used to have	i sleep a lot less than usual	i am more irritable than usual	my appetite is somewhat less than usual	i cant concentrate as well as usual	i am too tired to do a lot of things i used to	i am much less interested in sex now	dentistry	5	male	23	unmarried	no	123	no	not smoke
77	i feel sad much of the time	i am not discouraged about future	i have failed more than i should have	i get as much pleasure as i ever did from the things i enjoy	i feel guilty over many things	i feel i may be punished	i feel the same about myself	i am more critical of myself than i used to be	i dont have any thoughts of killing myself	i feel like crying but i cant	i am so restless that its hard to stay still	i am less interested in people/activities than before	i make decisions about as well as ever	i do not feel i am worthless	i have as much energy as ever	i sleep a lot less than usual	i am more irritable than usual	i have not experienced any change in my appetite	i cant concentrate as well as usual	i get more tired more easily than usual	i have not noticed any recent change in my interest in sex	dentistry	5	male	24	unmarried	no	106	yes	daily
78	i feel sad much of the time	i am not discouraged about future	as i look back, i see lot of failure	i get as much pleasure as i ever did from the things i enjoy	i dont feel guilty	i dont feel i am being punished	i feel the same about myself	i dont criticize or blame my self more than usual	i dont have any thoughts of killing myself	i dont cry anymore than i used to	i am no more restless than usual	i have not lost interest in other people/activities	i make decisions about as well as ever	i do not feel i am worthless	i have as much energy as ever	i sleep somwhat more than usual	i am no more irritable than usual	i have not experienced any change in my appetite	i cant concentrate as well as usual	i am no more tired than usual	i am less interested in sex than i used to be	dentistry	5	male	26	unmarried	no	104	yes	daily
79	i do not feel sad	i am not discouraged about future	i do not feel like a failure	i get as much pleasure as i ever did from the things i enjoy	i feel guilty over many things	i feel i am being punished	i dislike myself	i dont criticize or blame my self more than usual	i dont have any thoughts of killing myself	i feel like crying but i cant	i am no more restless than usual	i have not lost interest in other people/activities	i make decisions about as well as ever	i do not feel i am worthless	i have less energy than i used to have	i sleep somewhat less than usual	i am no more irritable than usual	i have not experienced any change in my appetite	i can concentrate as well as ever	i am no more tired than usual	i have not noticed any recent change in my interest in sex	dentistry	5	male	24	unmarried	no	146	no	not smoke
80	i feel sad much of the time	i feel more discouraged	i have failed more than i should have	i get as much pleasure as i ever did from the things i enjoy	i dont feel guilty	i feel i am being punished	i have lost confidence in myself	i dont criticize or blame my self more than usual	i dont have any thoughts of killing myself	i dont cry anymore than i used to	i feel more restless than usuall	i have lost most of my interest in other people	i have much greater difficulty in making decisions than i used to	i do not feel i am worthless	i dont have enough energy to do anything	i sleep a lot less than usual	i am much more irritable than usual	my appetite is much less than before	i cant concentrate as well as usual	i am too tired to do most of the things i used to	i have not noticed any recent change in my interest in sex	dentistry	5	male	24	unmarried	no	100	no	not smoke
81	i do not feel sad	i am not discouraged about future	i do not feel like a failure	i get as much pleasure as i ever did from the things i enjoy	i dont feel guilty	i dont feel i am being punished	i feel the same about myself	i dont criticize or blame my self more than usual	i dont have any thoughts of killing myself	i dont cry anymore than i used to	i am no more restless than usual	i have not lost interest in other people/activities	i make decisions about as well as ever	i do not feel i am worthless	i have as much energy as ever	i have not experienced any change in my sleep	i am no more irritable than usual	i have not experienced any change in my appetite	i can concentrate as well as ever	i am no more tired than usual	i have not noticed any recent change in my interest in sex	dentistry	5	male	23	unmarried	no	117	yes	not smoke
82	i do not feel sad	i feel more discouraged	i have failed more than i should have	i get as much pleasure as i ever did from the things i enjoy	i feel guilty over many things	i feel i may be punished	i feel the same about myself	i dont criticize or blame my self more than usual	i dont have any thoughts of killing myself	i dont cry anymore than i used to	i am no more restless than usual	i have not lost interest in other people/activities	i find it more difficult to make decisions than usual	i do not feel i am worthless	i have as much energy as ever	i sleep a lot less than usual	i am no more irritable than usual	i have not experienced any change in my appetite	i can concentrate as well as ever	i get more tired more easily than usual	i have not noticed any recent change in my interest in sex	dentistry	5	male	24	unmarried	no	106	yes	sometimes
83	i do not feel sad	i am not discouraged about future	as i look back, i see lot of failure	i get as much pleasure as i ever did from the things i enjoy	i dont feel guilty	i dont feel i am being punished	i feel the same about myself	i dont criticize or blame my self more than usual	i dont have any thoughts of killing myself	i cry more than i used to	i am no more restless than usual	i am less interested in people/activities than before	i make decisions about as well as ever	i dont consider myself as worthwhile and useful as i used to	i have as much energy as ever	i sleep somwhat more than usual	i am no more irritable than usual	my appetite is somewhat less than usual	i can concentrate as well as ever	i am no more tired than usual	i am less interested in sex than i used to be	dentistry	5	male	24	unmarried	no	150	no	not smoke
84	i feel sad much of the time	i feel more discouraged	i do not feel like a failure	i dont enjoy things as i used to	i feel guilty over many things	i expect to be punished	i have lost confidence in myself	i dont criticize or blame my self more than usual	i dont have any thoughts of killing myself	i cry more than i used to	i feel more restless than usuall	i am less interested in people/activities than before	i find it more difficult to make decisions than usual	i do not feel i am worthless	i have less energy than i used to have	i have not experienced any change in my sleep	i am no more irritable than usual	i have not experienced any change in my appetite	i cant concentrate as well as usual	i get more tired more easily than usual	i have not noticed any recent change in my interest in sex	dentistry	5	male	23	unmarried	no	127	yes	not smoke
85	i do not feel sad	i am not discouraged about future	i do not feel like a failure	i dont enjoy things as i used to	i dont feel guilty	i dont feel i am being punished	i feel the same about myself	i am more critical of myself than i used to be	i dont have any thoughts of killing myself	i feel like crying but i cant	i feel more restless than usuall	i am less interested in people/activities than before	i find it more difficult to make decisions than usual	i do not feel i am worthless	i have less energy than i used to have	i sleep somewhat less than usual	i am no more irritable than usual	my appetite is somewhat more than usual	its hard to keep my mind on anything for long	i get more tired more easily than usual		dentistry	5	male	23	unmarried	no	124	no	not smoke
86	i feel sad much of the time	i am not discouraged about future	i do not feel like a failure	i dont enjoy things as i used to	i dont feel guilty	i dont feel i am being punished	i feel the same about myself	i am more critical of myself than i used to be	i dont have any thoughts of killing myself	i feel like crying but i cant	i am so restless that i have to keep moving	i have not lost interest in other people/activities	i make decisions about as well as ever	i do not feel i am worthless	i have as much energy as ever	i have not experienced any change in my sleep	i am more irritable than usual	my appetite is somewhat less than usual	i cant concentrate as well as usual	i get more tired more easily than usual	i have not noticed any recent change in my interest in sex	dentistry	5	male	24	unmarried	no	110	no	not smoke
87	i feel sad much of the time	i feel more discouraged	i do not feel like a failure	i get as much pleasure as i ever did from the things i enjoy	i feel guilty over many things	i feel i may be punished	i have lost confidence in myself	i am more critical of myself than i used to be	i dont have any thoughts of killing myself	i dont cry anymore than i used to	i feel more restless than usuall	i have not lost interest in other people/activities	i find it more difficult to make decisions than usual	i do not feel i am worthless	i have as much energy as ever	i sleep somwhat more than usual	i am more irritable than usual	my appetite is somewhat more than usual	i cant concentrate as well as usual	i get more tired more easily than usual	i have not noticed any recent change in my interest in sex	dentistry	5	male	24	unmarried	no	114	no	not smoke
88	i feel sad much of the time	i feel more discouraged	i have failed more than i should have	i get as much pleasure as i ever did from the things i enjoy	i feel guilty over many things	i dont feel i am being punished	i have lost confidence in myself	i dont criticize or blame my self more than usual	i have thoughts of killing myself, but will not carry them out	i dont cry anymore than i used to	i feel more restless than usuall	i am less interested in people/activities than before	i have much greater difficulty in making decisions than i used to	i dont consider myself as worthwhile and useful as i used to	i have less energy than i used to have	i sleep a lot less than usual	i am more irritable than usual	my appetite is somewhat less than usual	i cant concentrate as well as usual	i am too tired to do a lot of things i used to	i am much less interested in sex now	dentistry	5	male	24	unmarried	no	102	yes	not smoke
89	i feel sad much of the time	i am not discouraged about future	i do not feel like a failure	i get as much pleasure as i ever did from the things i enjoy	i feel guilty over many things	i feel i may be punished	i feel the same about myself	i dont criticize or blame my self more than usual	i dont have any thoughts of killing myself	i dont cry anymore than i used to	i am so restless that its hard to stay still	i am less interested in people/activities than before	i find it more difficult to make decisions than usual	i do not feel i am worthless	i have less energy than i used to have	i sleep somewhat less than usual	i am no more irritable than usual	my appetite is somewhat more than usual	its hard to keep my mind on anything for long	i am too tired to do most of the things i used to	i have not noticed any recent change in my interest in sex	dentistry	5	male	24	unmarried	no	138	yes	sometimes
90	i feel sad much of the time	i feel more discouraged	i have failed more than i should have	i dont enjoy things as i used to	i feel guilty over many things	i feel i may be punished	i have lost confidence in myself	i am more critical of myself than i used to be	i dont have any thoughts of killing myself	i dont cry anymore than i used to	i am no more restless than usual	i am less interested in people/activities than before	i find it more difficult to make decisions than usual	i do not feel i am worthless	i have less energy than i used to have	i have not experienced any change in my sleep	i am no more irritable than usual	my appetite is somewhat more than usual	i cant concentrate as well as usual	i am no more tired than usual	i have not noticed any recent change in my interest in sex	dentistry	5	male	24	unmarried	no	130	no	not smoke
91	i do not feel sad	i feel more discouraged	i have failed more than i should have	i get very little pleasure	i dont feel guilty	i feel i may be punished	i have lost confidence in myself	i dont criticize or blame my self more than usual	i have thoughts of killing myself, but will not carry them out	i dont cry anymore than i used to	i am so restless that its hard to stay still	i have lost most of my interest in other people	i find it more difficult to make decisions than usual	i dont consider myself as worthwhile and useful as i used to	i have less energy than i used to have	i sleep somewhat less than usual	i am more irritable than usual	my appetite is somewhat more than usual	i cant concentrate as well as usual	i get more tired more easily than usual	i have not noticed any recent change in my interest in sex	dentistry	5	male	27	unmarried		82	no	not smoke
92	i do not feel sad	i am not discouraged about future	i do not feel like a failure	i get as much pleasure as i ever did from the things i enjoy	i feel guilty over many things	i feel i may be punished	i feel the same about myself	i dont criticize or blame my self more than usual	i have thoughts of killing myself, but will not carry them out	i cry over every thing	i feel more restless than usuall	i am less interested in people/activities than before	i find it more difficult to make decisions than usual	i do not feel i am worthless	i have as much energy as ever	i sleep somwhat more than usual	i am no more irritable than usual	i have not experienced any change in my appetite	i cant concentrate as well as usual	i am too tired to do a lot of things i used to	i have not noticed any recent change in my interest in sex	dentistry	5	male	25	unmarried	no	131	yes	daily
93	i do not feel sad	i do not expect things to work out for me	i have failed more than i should have	i get very little pleasure	i feel quite guilty most of the time	i feel i may be punished	i have lost confidence in myself	i am more critical of myself than i used to be	i dont have any thoughts of killing myself	i dont cry anymore than i used to	i am so restless that its hard to stay still	i am less interested in people/activities than before	i have much greater difficulty in making decisions than i used to	i do not feel i am worthless	i have as much energy as ever	i sleep somwhat more than usual	i am no more irritable than usual	my appetite is somewhat more than usual	its hard to keep my mind on anything for long	i am no more tired than usual	i have not noticed any recent change in my interest in sex	dentistry	5	male	24	unmarried	no	120	no	not smoke
94	i do not feel sad	i am not discouraged about future	i have failed more than i should have	i get as much pleasure as i ever did from the things i enjoy	i feel quite guilty most of the time	i feel i may be punished	i feel the same about myself	i dont criticize or blame my self more than usual	i dont have any thoughts of killing myself	i dont cry anymore than i used to	i am no more restless than usual	i have not lost interest in other people/activities	i find it more difficult to make decisions than usual	i do not feel i am worthless	i have as much energy as ever	i have not experienced any change in my sleep	i am no more irritable than usual	i have not experienced any change in my appetite	i can concentrate as well as ever	i am no more tired than usual	i have not noticed any recent change in my interest in sex	dentistry	5	male	28	unmarried	no	140	yes	sometimes
95	i do not feel sad	i am not discouraged about future	i do not feel like a failure	i get as much pleasure as i ever did from the things i enjoy	i dont feel guilty	i dont feel i am being punished	i feel the same about myself	i dont criticize or blame my self more than usual	i dont have any thoughts of killing myself	i dont cry anymore than i used to	i am no more restless than usual	i have not lost interest in other people/activities	i make decisions about as well as ever	i do not feel i am worthless	i have as much energy as ever	i have not experienced any change in my sleep	i am no more irritable than usual	i have not experienced any change in my appetite	i can concentrate as well as ever	i am no more tired than usual	i have not noticed any recent change in my interest in sex	dentistry	4	male	23	unmarried	no	152	no	not smoke
96	i feel sad much of the time	i am not discouraged about future	i have failed more than i should have	i get as much pleasure as i ever did from the things i enjoy	i feel guilty over many things	i expect to be punished	i feel the same about myself	i am more critical of myself than i used to be	i dont have any thoughts of killing myself	i dont cry anymore than i used to	i am no more restless than usual	i am less interested in people/activities than before	i make decisions about as well as ever	i do not feel i am worthless	i have as much energy as ever	i sleep a lot less than usual	i am more irritable than usual	my appetite is somewhat more than usual	i cant concentrate as well as usual	i am too tired to do most of the things i used to	i have not noticed any recent change in my interest in sex	dentistry	4	male	24	unmarried	no	125	yes	not smoke
97	i do not feel sad	i am not discouraged about future	i do not feel like a failure	i get as much pleasure as i ever did from the things i enjoy	i dont feel guilty	i dont feel i am being punished	i feel the same about myself	i dont criticize or blame my self more than usual	i dont have any thoughts of killing myself	i dont cry anymore than i used to	i am no more restless than usual	i have not lost interest in other people/activities	i make decisions about as well as ever	i do not feel i am worthless	i have as much energy as ever	i have not experienced any change in my sleep	i am no more irritable than usual	i have not experienced any change in my appetite	i can concentrate as well as ever	i am no more tired than usual	i have not noticed any recent change in my interest in sex	dentistry	4	male	23	unmarried	no	152	yes	daily
98	i do not feel sad	i am not discouraged about future	i do not feel like a failure	i get as much pleasure as i ever did from the things i enjoy	i dont feel guilty	i dont feel i am being punished	i feel the same about myself	i dont criticize or blame my self more than usual	i dont have any thoughts of killing myself	i dont cry anymore than i used to	i am no more restless than usual	i have not lost interest in other people/activities	i make decisions about as well as ever	i do not feel i am worthless	i have as much energy as ever	i have not experienced any change in my sleep	i am no more irritable than usual	i have not experienced any change in my appetite	i can concentrate as well as ever	i am no more tired than usual	i have not noticed any recent change in my interest in sex	dentistry	4	male	23	unmarried	no	132	no	not smoke
99	i feel sad much of the time	i am not discouraged about future	i do not feel like a failure	i get as much pleasure as i ever did from the things i enjoy	i feel guilty over many things	i dont feel i am being punished	i feel the same about myself	i dont criticize or blame my self more than usual	i dont have any thoughts of killing myself	i dont cry anymore than i used to	i am no more restless than usual	i have not lost interest in other people/activities	i make decisions about as well as ever	i do not feel i am worthless	i have as much energy as ever	i have not experienced any change in my sleep	i am no more irritable than usual	i have not experienced any change in my appetite	i can concentrate as well as ever	i am no more tired than usual	i have not noticed any recent change in my interest in sex	dentistry	4	male	23	unmarried	no	166	no	not smoke
100	i do not feel sad	i am not discouraged about future	i do not feel like a failure	i get as much pleasure as i ever did from the things i enjoy	i dont feel guilty	i dont feel i am being punished	i feel the same about myself	i dont criticize or blame my self more than usual	i dont have any thoughts of killing myself	i dont cry anymore than i used to	i am no more restless than usual	i have not lost interest in other people/activities	i make decisions about as well as ever	i do not feel i am worthless	i have as much energy as ever	i have not experienced any change in my sleep	i am no more irritable than usual	i have not experienced any change in my appetite	i can concentrate as well as ever	i am no more tired than usual	i have not noticed any recent change in my interest in sex	dentistry	4	male	23	married	no	162	yes	not smoke
101	i feel sad much of the time	i am not discouraged about future	as i look back, i see lot of failure	i get as much pleasure as i ever did from the things i enjoy	i dont feel guilty	i dont feel i am being punished	i feel the same about myself	i am more critical of myself than i used to be	i dont have any thoughts of killing myself	i dont cry anymore than i used to	i feel more restless than usuall	i am less interested in people/activities than before	i find it more difficult to make decisions than usual	i do not feel i am worthless	i have as much energy as ever	i have not experienced any change in my sleep	i am no more irritable than usual	i have not experienced any change in my appetite	i can concentrate as well as ever	i am no more tired than usual	i have not noticed any recent change in my interest in sex	dentistry	4	male	22	unmarried	no	141	yes	not smoke
102	i do not feel sad	i am not discouraged about future	i do not feel like a failure	i get as much pleasure as i ever did from the things i enjoy	i dont feel guilty	i dont feel i am being punished	i feel the same about myself	i dont criticize or blame my self more than usual	i dont have any thoughts of killing myself	i dont cry anymore than i used to	i am no more restless than usual	i have not lost interest in other people/activities	i make decisions about as well as ever	i do not feel i am worthless	i have as much energy as ever	i have not experienced any change in my sleep	i am no more irritable than usual	i have not experienced any change in my appetite	i can concentrate as well as ever	i am no more tired than usual	i have not noticed any recent change in my interest in sex	dentistry	4	male	24	married	no	155	yes	not smoke
103	i feel sad much of the time	i do not expect things to work out for me	i do not feel like a failure	i get as much pleasure as i ever did from the things i enjoy	i dont feel guilty	i dont feel i am being punished	i feel the same about myself	i dont criticize or blame my self more than usual	i have thoughts of killing myself, but will not carry them out	i dont cry anymore than i used to	i am no more restless than usual	i have not lost interest in other people/activities	i make decisions about as well as ever	i do not feel i am worthless	i have as much energy as ever	i have not experienced any change in my sleep	i am no more irritable than usual	i have not experienced any change in my appetite	i cant concentrate as well as usual	i get more tired more easily than usual	i am less interested in sex than i used to be	dentistry	4	male	22	unmarried	no	154
104	i do not feel sad	i am not discouraged about future	i do not feel like a failure	i get as much pleasure as i ever did from the things i enjoy	i dont feel guilty	i dont feel i am being punished	i feel the same about myself	i dont criticize or blame my self more than usual	i dont have any thoughts of killing myself	i dont cry anymore than i used to	i am no more restless than usual	i have not lost interest in other people/activities	i make decisions about as well as ever	i do not feel i am worthless	i have as much energy as ever	i have not experienced any change in my sleep	i am no more irritable than usual	i have not experienced any change in my appetite	i can concentrate as well as ever	i am no more tired than usual	i have not noticed any recent change in my interest in sex	dentistry	4	male	23	unmarried	no	155	yes	daily
105	i do not feel sad	i am not discouraged about future	i do not feel like a failure	i get as much pleasure as i ever did from the things i enjoy	i dont feel guilty	i dont feel i am being punished	i feel the same about myself	i dont criticize or blame my self more than usual	i dont have any thoughts of killing myself	i dont cry anymore than i used to	i am no more restless than usual	i have not lost interest in other people/activities	i make decisions about as well as ever	i do not feel i am worthless	i have as much energy as ever	i have not experienced any change in my sleep	i am no more irritable than usual	i have not experienced any change in my appetite	i can concentrate as well as ever	i am no more tired than usual	i have not noticed any recent change in my interest in sex	dentistry	4	male	23	unmarried	no	137	yes	daily
106	i do not feel sad	i am not discouraged about future	i do not feel like a failure	i get as much pleasure as i ever did from the things i enjoy	i dont feel guilty	i dont feel i am being punished	i feel the same about myself	i dont criticize or blame my self more than usual	i dont have any thoughts of killing myself	i dont cry anymore than i used to	i am no more restless than usual	i have not lost interest in other people/activities	i make decisions about as well as ever	i do not feel i am worthless	i have as much energy as ever	i have not experienced any change in my sleep	i am no more irritable than usual	i have not experienced any change in my appetite	i can concentrate as well as ever	i am no more tired than usual	i have not noticed any recent change in my interest in sex	dentistry	4	male	23	unmarried	no	155	yes	daily
107	i do not feel sad	i am not discouraged about future	i do not feel like a failure	i get as much pleasure as i ever did from the things i enjoy	i dont feel guilty	i dont feel i am being punished	i feel the same about myself	i dont criticize or blame my self more than usual	i dont have any thoughts of killing myself	i dont cry anymore than i used to	i am no more restless than usual	i have not lost interest in other people/activities	i make decisions about as well as ever	i do not feel i am worthless	i have as much energy as ever	i have not experienced any change in my sleep	i am no more irritable than usual	i have not experienced any change in my appetite	i can concentrate as well as ever	i am no more tired than usual	i have not noticed any recent change in my interest in sex	dentistry	4	male	23	unmarried	no	138	no	not smoke
108	i do not feel sad	i am not discouraged about future	i do not feel like a failure	i get as much pleasure as i ever did from the things i enjoy	i dont feel guilty	i dont feel i am being punished	i feel the same about myself	i dont criticize or blame my self more than usual		i dont cry anymore than i used to	i am no more restless than usual	i have not lost interest in other people/activities	i make decisions about as well as ever	i do not feel i am worthless	i have as much energy as ever	i have not experienced any change in my sleep	i am no more irritable than usual	i have not experienced any change in my appetite	i can concentrate as well as ever	i am no more tired than usual	i have not noticed any recent change in my interest in sex	dentistry	4	male	24	unmarried	no	145	no	not smoke
109	i do not feel sad	i am not discouraged about future	i do not feel like a failure	i get as much pleasure as i ever did from the things i enjoy	i dont feel guilty	i dont feel i am being punished	i feel the same about myself	i dont criticize or blame my self more than usual	i dont have any thoughts of killing myself	i dont cry anymore than i used to	i am no more restless than usual	i have not lost interest in other people/activities	i make decisions about as well as ever	i do not feel i am worthless	i have as much energy as ever	i have not experienced any change in my sleep	i am no more irritable than usual	i have not experienced any change in my appetite	i can concentrate as well as ever	i am no more tired than usual		dentistry	4	male	27	unmarried	no	169	no	not smoke
110	i am sad all the time	i feel more discouraged	i do not feel like a failure	i get very little pleasure	i feel guilty over many things	i feel i may be punished	i feel the same about myself	i dont criticize or blame my self more than usual	i dont have any thoughts of killing myself	i feel like crying but i cant	i am no more restless than usual	i have lost most of my interest in other people	i find it more difficult to make decisions than usual	i do not feel i am worthless	i dont have enough energy to do very much	i sleep most of the day	i am no more irritable than usual	my appetite is much greater than usual	i cant concentrate as well as usual	i am too tired to do a lot of things i used to	i have not noticed any recent change in my interest in sex	dentistry	3	male	22	unmarried	no	111	no	not smoke
111	i do not feel sad	i am not discouraged about future	i do not feel like a failure	i get as much pleasure as i ever did from the things i enjoy	i dont feel guilty	i dont feel i am being punished	i feel the same about myself	i dont criticize or blame my self more than usual	i dont have any thoughts of killing myself	i dont cry anymore than i used to	i am no more restless than usual	i am less interested in people/activities than before	i make decisions about as well as ever	i do not feel i am worthless	i have as much energy as ever	i have not experienced any change in my sleep	i am no more irritable than usual	i have not experienced any change in my appetite	i can concentrate as well as ever	i am no more tired than usual	i have not noticed any recent change in my interest in sex	dentistry	4	male	22	unmarried	no	152	no	not smoke
112	i do not feel sad	i am not discouraged about future	i do not feel like a failure	i get as much pleasure as i ever did from the things i enjoy	i dont feel guilty	i dont feel i am being punished	i feel the same about myself	i dont criticize or blame my self more than usual	i dont have any thoughts of killing myself	i dont cry anymore than i used to	i am no more restless than usual	i have not lost interest in other people/activities	i make decisions about as well as ever	i do not feel i am worthless	i have as much energy as ever	i have not experienced any change in my sleep	i am no more irritable than usual	i have not experienced any change in my appetite	i can concentrate as well as ever	i am no more tired than usual	i have not noticed any recent change in my interest in sex	dentistry	4	male	22	unmarried	no	150	yes	sometimes
113	i do not feel sad	i am not discouraged about future	i do not feel like a failure	i get as much pleasure as i ever did from the things i enjoy	i dont feel guilty	i dont feel i am being punished	i feel the same about myself	i dont criticize or blame my self more than usual	i dont have any thoughts of killing myself	i dont cry anymore than i used to	i am no more restless than usual	i have not lost interest in other people/activities	i make decisions about as well as ever	i do not feel i am worthless	i have as much energy as ever	i have not experienced any change in my sleep	i am no more irritable than usual	i have not experienced any change in my appetite	i can concentrate as well as ever	i am no more tired than usual	i have not noticed any recent change in my interest in sex	dentistry	4	male	23	unmarried	no	143	no	not smoke
114	i do not feel sad	i am not discouraged about future	i do not feel like a failure	i get as much pleasure as i ever did from the things i enjoy	i dont feel guilty	i dont feel i am being punished	i feel the same about myself	i dont criticize or blame my self more than usual	i dont have any thoughts of killing myself	i dont cry anymore than i used to	i am no more restless than usual	i have not lost interest in other people/activities	i make decisions about as well as ever		i have as much energy as ever	i have not experienced any change in my sleep	i am no more irritable than usual	i have not experienced any change in my appetite	i can concentrate as well as ever	i am no more tired than usual	i have not noticed any recent change in my interest in sex	dentistry	4	male	22	unmarried	no	158	no	not smoke
115	i feel sad much of the time	i am not discouraged about future	i do not feel like a failure	i get as much pleasure as i ever did from the things i enjoy	i dont feel guilty	i dont feel i am being punished	i feel the same about myself	i dont criticize or blame my self more than usual	i dont have any thoughts of killing myself	i dont cry anymore than i used to	i am no more restless than usual	i have not lost interest in other people/activities	i make decisions about as well as ever	i do not feel i am worthless	i have as much energy as ever	i have not experienced any change in my sleep	i am no more irritable than usual	i have not experienced any change in my appetite	i can concentrate as well as ever	i am no more tired than usual	i have not noticed any recent change in my interest in sex	dentistry	4	male	24	unmarried	no	134	yes	daily
116	i do not feel sad	i am not discouraged about future	i do not feel like a failure	i get as much pleasure as i ever did from the things i enjoy	i dont feel guilty	i dont feel i am being punished	i feel the same about myself	i dont criticize or blame my self more than usual	i dont have any thoughts of killing myself	i dont cry anymore than i used to	i am no more restless than usual	i have not lost interest in other people/activities	i make decisions about as well as ever	i do not feel i am worthless	i have as much energy as ever	i have not experienced any change in my sleep	i am no more irritable than usual	i have not experienced any change in my appetite	i can concentrate as well as ever	i am no more tired than usual	i have not noticed any recent change in my interest in sex	dentistry	4	male	23	unmarried	no	170	yes	daily
117	i do not feel sad	i am not discouraged about future	i do not feel like a failure	i get as much pleasure as i ever did from the things i enjoy	i dont feel guilty	i dont feel i am being punished	i feel the same about myself	i dont criticize or blame my self more than usual	i dont have any thoughts of killing myself	i dont cry anymore than i used to	i am no more restless than usual	i have not lost interest in other people/activities	i make decisions about as well as ever	i do not feel i am worthless	i have as much energy as ever	i have not experienced any change in my sleep	i am no more irritable than usual	i have not experienced any change in my appetite	i can concentrate as well as ever	i am no more tired than usual	i have not noticed any recent change in my interest in sex	dentistry	4	male	23	unmarried	no	157	no	not smoke
118	i do not feel sad	i am not discouraged about future	i do not feel like a failure	i get as much pleasure as i ever did from the things i enjoy	i dont feel guilty	i dont feel i am being punished	i feel the same about myself	i dont criticize or blame my self more than usual	i dont have any thoughts of killing myself	i dont cry anymore than i used to	i am no more restless than usual	i have not lost interest in other people/activities	i make decisions about as well as ever	i do not feel i am worthless	i have as much energy as ever	i have not experienced any change in my sleep	i am no more irritable than usual	i have not experienced any change in my appetite	i can concentrate as well as ever	i am no more tired than usual	i have not noticed any recent change in my interest in sex	dentistry	4	male	23	unmarried	no	155	yes	sometimes
119	i do not feel sad	i am not discouraged about future	i do not feel like a failure	i get as much pleasure as i ever did from the things i enjoy	i dont feel guilty	i dont feel i am being punished	i feel the same about myself	i dont criticize or blame my self more than usual	i dont have any thoughts of killing myself	i dont cry anymore than i used to	i am no more restless than usual	i have not lost interest in other people/activities	i make decisions about as well as ever	i do not feel i am worthless	i have as much energy as ever	i have not experienced any change in my sleep	i am no more irritable than usual	i have not experienced any change in my appetite	i can concentrate as well as ever	i am no more tired than usual	i have not noticed any recent change in my interest in sex	dentistry	4	male	22	unmarried	no	165	yes	daily
120	i feel sad much of the time	i am not discouraged about future	i do not feel like a failure	i get as much pleasure as i ever did from the things i enjoy	i feel guilty over many things	i dont feel i am being punished	i feel the same about myself	i dont criticize or blame my self more than usual	i dont have any thoughts of killing myself	i dont cry anymore than i used to	i am no more restless than usual	i have not lost interest in other people/activities	i make decisions about as well as ever	i do not feel i am worthless	i have as much energy as ever	i have not experienced any change in my sleep	i am no more irritable than usual	i have not experienced any change in my appetite	i can concentrate as well as ever	i am no more tired than usual	i have not noticed any recent change in my interest in sex	dentistry	4	male	23	unmarried	no	127	no	not smoke
121	i do not feel sad	i am not discouraged about future	i do not feel like a failure	i get as much pleasure as i ever did from the things i enjoy	i dont feel guilty	i dont feel i am being punished	i feel the same about myself	i dont criticize or blame my self more than usual	i dont have any thoughts of killing myself	i dont cry anymore than i used to	i am no more restless than usual	i have not lost interest in other people/activities	i make decisions about as well as ever	i do not feel i am worthless	i have as much energy as ever	i have not experienced any change in my sleep	i am no more irritable than usual	i have not experienced any change in my appetite	i can concentrate as well as ever	i am no more tired than usual	i have not noticed any recent change in my interest in sex	dentistry	4	male	22	unmarried	yes	155	no	not smoke
122	i do not feel sad	i am not discouraged about future	i do not feel like a failure	i get as much pleasure as i ever did from the things i enjoy	i dont feel guilty	i dont feel i am being punished	i feel the same about myself	i dont criticize or blame my self more than usual	i dont have any thoughts of killing myself	i dont cry anymore than i used to	i am no more restless than usual	i have not lost interest in other people/activities	i make decisions about as well as ever	i do not feel i am worthless	i have as much energy as ever	i have not experienced any change in my sleep	i am no more irritable than usual	i have not experienced any change in my appetite	i can concentrate as well as ever	i am no more tired than usual	i have not noticed any recent change in my interest in sex	dentistry	4	male	22	unmarried	no	160	yes	not smoke
123	i do not feel sad	i am not discouraged about future	i do not feel like a failure	i get as much pleasure as i ever did from the things i enjoy	i dont feel guilty	i dont feel i am being punished	i feel the same about myself	i am more critical of myself than i used to be	i have thoughts of killing myself, but will not carry them out	i cry more than i used to	i am no more restless than usual	i have not lost interest in other people/activities	i make decisions about as well as ever	i do not feel i am worthless	i have as much energy as ever	i have not experienced any change in my sleep	i am no more irritable than usual	i have not experienced any change in my appetite	i can concentrate as well as ever	i am no more tired than usual	i have not noticed any recent change in my interest in sex	dentistry	4	male	22	unmarried	no	137	no	not smoke
187	i do not feel sad	i am not discouraged about future	i do not feel like a failure	i get as much pleasure as i ever did from the things i enjoy	i dont feel guilty	i dont feel i am being punished	i feel the same about myself	i dont criticize or blame my self more than usual	i dont have any thoughts of killing myself	i dont cry anymore than i used to	i am no more restless than usual	i am less interested in people/activities than before	i make decisions about as well as ever	i do not feel i am worthless	i have as much energy as ever	i sleep somewhat less than usual	i am more irritable than usual	i have not experienced any change in my appetite	its hard to keep my mind on anything for long	i am no more tired than usual	i have not noticed any recent change in my interest in sex	medicine		male	20	unmarried	no	123	no	not smoke
188	i do not feel sad	i feel more discouraged	i do not feel like a failure	i get as much pleasure as i ever did from the things i enjoy	i feel guilty over many things	i dont feel i am being punished	i feel the same about myself	i am more critical of myself than i used to be	i dont have any thoughts of killing myself	i dont cry anymore than i used to	i am no more restless than usual	i have not lost interest in other people/activities	i find it more difficult to make decisions than usual	i do not feel i am worthless	i have as much energy as ever	i sleep a lot more than usual	i am more irritable than usual	i have not experienced any change in my appetite	i can concentrate as well as ever	i am no more tired than usual	i have not noticed any recent change in my interest in sex	medicine	1	male	20	unmarried	no	82	no	not smoke
189	i do not feel sad	i am not discouraged about future	i do not feel like a failure	i get very little pleasure	i dont feel guilty	i dont feel i am being punished	i feel the same about myself	i criticize myself for all of my faults	i dont have any thoughts of killing myself	i dont cry anymore than i used to	i am no more restless than usual	its hard to get interested in anything	i make decisions about as well as ever	i do not feel i am worthless	i have less energy than i used to have	i sleep somewhat less than usual	i am more irritable than usual	my appetite is much less than before	i cant concentrate as well as usual	i get more tired more easily than usual	i have not noticed any recent change in my interest in sex	medicine	1	male	19	unmarried	no	78	no	not smoke
190	i do not feel sad	i am not discouraged about future	i do not feel like a failure	i get as much pleasure as i ever did from the things i enjoy	i dont feel guilty	i dont feel i am being punished	i feel the same about myself	i am more critical of myself than i used to be	i dont have any thoughts of killing myself	i dont cry anymore than i used to	i feel more restless than usuall	i have not lost interest in other people/activities	i make decisions about as well as ever	i do not feel i am worthless	i have less energy than i used to have	i sleep a lot less than usual	i am no more irritable than usual	my appetite is somewhat more than usual	i can concentrate as well as ever	i get more tired more easily than usual	i have not noticed any recent change in my interest in sex	medicine	1	male	19	unmarried	no	128	no	not smoke
191	i do not feel sad	i am not discouraged about future	i do not feel like a failure	i get as much pleasure as i ever did from the things i enjoy	i dont feel guilty	i dont feel i am being punished	i feel the same about myself	i dont criticize or blame my self more than usual	i dont have any thoughts of killing myself	i dont cry anymore than i used to	i feel more restless than usuall	i am less interested in people/activities than before	i find it more difficult to make decisions than usual	i do not feel i am worthless	i have less energy than i used to have	i sleep somewhat less than usual	i am more irritable than usual	my appetite is somewhat less than usual	i cant concentrate as well as usual	i get more tired more easily than usual	i have not noticed any recent change in my interest in sex	medicine	1	male	19	unmarried	no	117	no	not smoke
192	i do not feel sad	i am not discouraged about future	i do not feel like a failure	i dont enjoy things as i used to	i feel guilty over many things	i dont feel i am being punished	i feel the same about myself	i dont criticize or blame my self more than usual	i dont have any thoughts of killing myself	i dont cry anymore than i used to	i feel more restless than usuall	i am less interested in people/activities than before	i find it more difficult to make decisions than usual	i do not feel i am worthless	i have less energy than i used to have	i sleep somewhat less than usual	i am no more irritable than usual	my appetite is somewhat more than usual	i cant concentrate as well as usual	i am no more tired than usual	i have not noticed any recent change in my interest in sex	medicine	1	male	20	unmarried	no	114	no	not smoke
193	i feel sad much of the time	i am not discouraged about future	i do not feel like a failure	i dont enjoy things as i used to	i feel guilty over many things	i feel i am being punished	i feel the same about myself	i am more critical of myself than i used to be	i dont have any thoughts of killing myself	i cry more than i used to	i feel more restless than usuall	i am less interested in people/activities than before	i make decisions about as well as ever	i do not feel i am worthless	i have less energy than i used to have	i sleep somewhat less than usual	i am no more irritable than usual	my appetite is somewhat less than usual	i cant concentrate as well as usual	i get more tired more easily than usual	i am much less interested in sex now	medicine	1	male	20	unmarried	no	77	no	not smoke
194	i feel sad much of the time	i am not discouraged about future	i do not feel like a failure	i get as much pleasure as i ever did from the things i enjoy	i dont feel guilty	i dont feel i am being punished	i have lost confidence in myself	i dont criticize or blame my self more than usual	i dont have any thoughts of killing myself	i dont cry anymore than i used to	i am no more restless than usual	i have not lost interest in other people/activities	i make decisions about as well as ever	i do not feel i am worthless	i have as much energy as ever	i have not experienced any change in my sleep	i am no more irritable than usual	i have not experienced any change in my appetite	i can concentrate as well as ever	i am no more tired than usual	i am less interested in sex than i used to be	medicine	1	male	20	unmarried	no	136	no	not smoke
195	i do not feel sad	i feel more discouraged	i have failed more than i should have	i get as much pleasure as i ever did from the things i enjoy	i dont feel guilty	i dont feel i am being punished	i feel the same about myself	i dont criticize or blame my self more than usual	i dont have any thoughts of killing myself	i dont cry anymore than i used to	i feel more restless than usuall	i am less interested in people/activities than before	i make decisions about as well as ever	i do not feel i am worthless	i have as much energy as ever	i sleep a lot less than usual	i am no more irritable than usual	i have not experienced any change in my appetite	i cant concentrate as well as usual	i get more tired more easily than usual	i have not noticed any recent change in my interest in sex	medicine	1	male	20	unmarried	no	132	no	not smoke
196	i feel sad much of the time	i feel more discouraged	i have failed more than i should have	i dont enjoy things as i used to	i dont feel guilty	i feel i may be punished	i feel the same about myself	i am more critical of myself than i used to be	i dont have any thoughts of killing myself	i dont cry anymore than i used to	i feel more restless than usuall	i am less interested in people/activities than before	i find it more difficult to make decisions than usual	i do not feel i am worthless	i have as much energy as ever	i sleep a lot less than usual	i am much more irritable than usual	my appetite is somewhat more than usual	i can concentrate as well as ever	i get more tired more easily than usual	i have not noticed any recent change in my interest in sex	medicine	1	male	20	unmarried	no	128	no	not smoke
197	i do not feel sad	i am not discouraged about future	i do not feel like a failure	i get as much pleasure as i ever did from the things i enjoy	i dont feel guilty	i dont feel i am being punished	i feel the same about myself	i dont criticize or blame my self more than usual	i dont have any thoughts of killing myself	i dont cry anymore than i used to	i feel more restless than usuall	i have not lost interest in other people/activities	i make decisions about as well as ever	i do not feel i am worthless	i have as much energy as ever	i sleep somewhat less than usual	i am more irritable than usual	i have not experienced any change in my appetite	i can concentrate as well as ever	i get more tired more easily than usual		medicine	1	male	19	unmarried	no	143	no	not smoke
198	i do not feel sad	i am not discouraged about future	i have failed more than i should have	i dont enjoy things as i used to	i feel guilty over many things	i dont feel i am being punished	i am disappointed in myself	i dont criticize or blame my self more than usual	i dont have any thoughts of killing myself	i dont cry anymore than i used to	i am no more restless than usual	i am less interested in people/activities than before	i make decisions about as well as ever	i do not feel i am worthless	i have as much energy as ever	i sleep a lot more than usual	i am no more irritable than usual	my appetite is much greater than usual	i can concentrate as well as ever	i get more tired more easily than usual		medicine	1	male	19	unmarried	no	123	yes	daily
199	i do not feel sad	i am not discouraged about future	i do not feel like a failure	i get as much pleasure as i ever did from the things i enjoy	i dont feel guilty	i dont feel i am being punished	i feel the same about myself	i dont criticize or blame my self more than usual	i dont have any thoughts of killing myself	i dont cry anymore than i used to	i am no more restless than usual	i have not lost interest in other people/activities	i make decisions about as well as ever	i do not feel i am worthless	i have as much energy as ever	i sleep somewhat less than usual	i am no more irritable than usual	i have not experienced any change in my appetite	i can concentrate as well as ever	i am no more tired than usual	i have not noticed any recent change in my interest in sex	medicine	1	male	19	unmarried	no	132	no	not smoke
200	i feel sad much of the time	i feel more discouraged	i do not feel like a failure	i dont enjoy things as i used to	i feel quite guilty most of the time	i dont feel i am being punished	i dislike myself	i dont criticize or blame my self more than usual	i dont have any thoughts of killing myself	i dont cry anymore than i used to	i am no more restless than usual	i have lost most of my interest in other people	i have much greater difficulty in making decisions than i used to	i feel more worthless as compared to other people	i dont have enough energy to do very much	i sleep somwhat more than usual	i am more irritable than usual	i have not experienced any change in my appetite	i cant concentrate as well as usual	i get more tired more easily than usual	i have not noticed any recent change in my interest in sex	medicine	1	male	20	unmarried	no	103	yes	daily
201	i feel sad much of the time	i am not discouraged about future	i do not feel like a failure	i dont enjoy things as i used to	i dont feel guilty	i dont feel i am being punished	i feel the same about myself	i dont criticize or blame my self more than usual	i dont have any thoughts of killing myself	i dont cry anymore than i used to	i am no more restless than usual	i have not lost interest in other people/activities	i make decisions about as well as ever	i do not feel i am worthless	i have less energy than i used to have	i sleep somewhat less than usual	i am more irritable than usual	my appetite is somewhat more than usual	i cant concentrate as well as usual	i get more tired more easily than usual	i have not noticed any recent change in my interest in sex	medicine	1	male	21	unmarried	no	144	no	not smoke
202	i do not feel sad	i feel more discouraged	i do not feel like a failure	i dont enjoy things as i used to	i dont feel guilty	i dont feel i am being punished	i feel the same about myself	i dont criticize or blame my self more than usual	i dont have any thoughts of killing myself	i dont cry anymore than i used to	i am no more restless than usual	i have lost most of my interest in other people	i make decisions about as well as ever		i have less energy than i used to have	i sleep somewhat less than usual	i am no more irritable than usual	my appetite is somewhat less than usual	i cant concentrate as well as usual	i am no more tired than usual	i have not noticed any recent change in my interest in sex	medicine	1	male	20	unmarried	no	103	no	not smoke
203	i do not feel sad	i am not discouraged about future	i do not feel like a failure	i get as much pleasure as i ever did from the things i enjoy	i dont feel guilty	i dont feel i am being punished	i have lost confidence in myself	i dont criticize or blame my self more than usual	i dont have any thoughts of killing myself	i dont cry anymore than i used to	i am no more restless than usual	i am less interested in people/activities than before	i find it more difficult to make decisions than usual	i do not feel i am worthless	i have less energy than i used to have	i sleep somwhat more than usual	i am no more irritable than usual	i have not experienced any change in my appetite	i can concentrate as well as ever	i get more tired more easily than usual		medicine	1	male	20	unmarried	no	113	no	not smoke
204	i do not feel sad		i do not feel like a failure	i get as much pleasure as i ever did from the things i enjoy		i feel i may be punished	i feel the same about myself			i dont cry anymore than i used to		i have lost most of my interest in other people	i have much greater difficulty in making decisions than i used to		i have as much energy as ever	i sleep a lot less than usual			i can concentrate as well as ever		i am much less interested in sex now	medicine	1	male	19	unmarried	no	152
205																						medicine	1	male	20	unmarried	no	122
206	i feel sad much of the time	i am not discouraged about future	i have failed more than i should have	i get very little pleasure	i feel guilty all the time	i feel i am being punished	i dislike myself	i blame myself for everything bad that happens	i dont have any thoughts of killing myself	i feel like crying but i cant	i am so restless that i have to keep moving	i am less interested in people/activities than before	i make decisions about as well as ever	i feel more worthless as compared to other people	i dont have enough energy to do very much	i sleep a lot more than usual	i am more irritable than usual	i have not experienced any change in my appetite	its hard to keep my mind on anything for long	i am too tired to do a lot of things i used to	i have not noticed any recent change in my interest in sex	medicine	1	male	20	unmarried	no	93	no	not smoke
207	i do not feel sad	i am not discouraged about future	i do not feel like a failure	i dont enjoy things as i used to	i feel guilty over many things	i dont feel i am being punished	i feel the same about myself	i am more critical of myself than i used to be	i dont have any thoughts of killing myself	i dont cry anymore than i used to	i am no more restless than usual	i am less interested in people/activities than before	i find it more difficult to make decisions than usual	i do not feel i am worthless	i have less energy than i used to have	i sleep somwhat more than usual	i am no more irritable than usual	i have not experienced any change in my appetite	i can concentrate as well as ever	i get more tired more easily than usual	i have not noticed any recent change in my interest in sex	medicine	1	male	21	unmarried	no	118	no	not smoke
208	i do not feel sad	i am not discouraged about future	i do not feel like a failure	i get as much pleasure as i ever did from the things i enjoy	i dont feel guilty	i dont feel i am being punished	i feel the same about myself	i dont criticize or blame my self more than usual	i dont have any thoughts of killing myself	i dont cry anymore than i used to	i am no more restless than usual	i have not lost interest in other people/activities	i make decisions about as well as ever	i do not feel i am worthless	i have as much energy as ever	i sleep somewhat less than usual	i am no more irritable than usual	i have not experienced any change in my appetite	i can concentrate as well as ever	i am no more tired than usual	i have not noticed any recent change in my interest in sex	medicine	1	male	19	unmarried	no	159	no	not smoke
209	i do not feel sad	i am not discouraged about future	i do not feel like a failure	i dont enjoy things as i used to	i feel guilty over many things	i dont feel i am being punished	i feel the same about myself	i dont criticize or blame my self more than usual	i dont have any thoughts of killing myself	i dont cry anymore than i used to	i feel more restless than usuall	i am less interested in people/activities than before	i make decisions about as well as ever	i do not feel i am worthless	i have less energy than i used to have	i sleep a lot more than usual	i am no more irritable than usual	my appetite is somewhat less than usual	i can concentrate as well as ever	i get more tired more easily than usual	i have not noticed any recent change in my interest in sex	medicine	1	male	19	unmarried	no	120	yes	not smoke
210	i do not feel sad	i feel more discouraged	i do not feel like a failure	i dont enjoy things as i used to	i dont feel guilty	i dont feel i am being punished	i feel the same about myself	i dont criticize or blame my self more than usual	i have thoughts of killing myself, but will not carry them out	i dont cry anymore than i used to	i feel more restless than usuall	i have not lost interest in other people/activities	i make decisions about as well as ever	i do not feel i am worthless	i have less energy than i used to have	i sleep a lot less than usual	i am no more irritable than usual	i have not experienced any change in my appetite	i can concentrate as well as ever	i am no more tired than usual	i have not noticed any recent change in my interest in sex	medicine	1	male	20	unmarried	no	120	no	not smoke
211	i do not feel sad	i am not discouraged about future	i do not feel like a failure	i get as much pleasure as i ever did from the things i enjoy	i feel guilty over many things	i feel i may be punished	i feel the same about myself	i dont criticize or blame my self more than usual	i dont have any thoughts of killing myself	i feel like crying but i cant	i am no more restless than usual	i am less interested in people/activities than before	i make decisions about as well as ever	i do not feel i am worthless	i have less energy than i used to have	i sleep a lot more than usual	i am more irritable than usual	my appetite is somewhat more than usual	i can concentrate as well as ever	i get more tired more easily than usual	i have not noticed any recent change in my interest in sex	medicine	1	male	20	unmarried	no	139	yes	daily
212	i feel sad much of the time	i feel more discouraged	i have failed more than i should have	i dont enjoy things as i used to	i dont feel guilty	i feel i may be punished	i have lost confidence in myself	i am more critical of myself than i used to be	i dont have any thoughts of killing myself	i dont cry anymore than i used to	i am so restless that its hard to stay still	i have not lost interest in other people/activities	i make decisions about as well as ever	i do not feel i am worthless	i dont have enough energy to do very much	i wake up 1-2 hours early and cant get back to sleep	i am more irritable than usual	my appetite is somewhat more than usual	its hard to keep my mind on anything for long	i am too tired to do a lot of things i used to	i am much less interested in sex now	medicine	1	male	20	unmarried	no	92	yes	daily
213	i do not feel sad	i am not discouraged about future	i do not feel like a failure	i get as much pleasure as i ever did from the things i enjoy	i dont feel guilty	i dont feel i am being punished	i feel the same about myself	i dont criticize or blame my self more than usual	i dont have any thoughts of killing myself	i dont cry anymore than i used to	i am no more restless than usual	i have not lost interest in other people/activities	i find it more difficult to make decisions than usual	i do not feel i am worthless	i have less energy than i used to have	i have not experienced any change in my sleep	i am no more irritable than usual	i have not experienced any change in my appetite	i can concentrate as well as ever	i am no more tired than usual	i have not noticed any recent change in my interest in sex	medicine	1	male	19	unmarried	no	133	no	not smoke
214	i feel sad much of the time	i feel more discouraged	i do not feel like a failure	i get as much pleasure as i ever did from the things i enjoy	i feel quite guilty most of the time	i feel i may be punished	i feel the same about myself	i am more critical of myself than i used to be	i dont have any thoughts of killing myself	i cry more than i used to	i feel more restless than usuall	i am less interested in people/activities than before	i make decisions about as well as ever	i do not feel i am worthless	i dont have enough energy to do very much	i sleep somewhat less than usual	i am more irritable than usual	my appetite is somewhat less than usual	i can concentrate as well as ever	i am too tired to do a lot of things i used to	i have not noticed any recent change in my interest in sex	medicine	1	male	20	unmarried	no	130	no	not smoke
215	i do not feel sad	i am not discouraged about future	i have failed more than i should have	i get very little pleasure	i feel guilty over many things	i dont feel i am being punished	i feel the same about myself	i am more critical of myself than i used to be	i dont have any thoughts of killing myself	i dont cry anymore than i used to	i feel more restless than usuall	i have lost most of my interest in other people	i make decisions about as well as ever	i do not feel i am worthless	i have less energy than i used to have	i sleep somewhat less than usual	i am more irritable than usual	my appetite is somewhat less than usual	i cant concentrate as well as usual	i am no more tired than usual	i have not noticed any recent change in my interest in sex	medicine	1	male	20	unmarried	no	132	yes	not smoke
216	i do not feel sad	i am not discouraged about future	i do not feel like a failure	i get very little pleasure	i feel guilty over many things	i dont feel i am being punished	i feel the same about myself	i am more critical of myself than i used to be	i dont have any thoughts of killing myself	i dont cry anymore than i used to	i feel more restless than usuall	i am less interested in people/activities than before	i make decisions about as well as ever	i do not feel i am worthless	i have less energy than i used to have	i sleep somwhat more than usual	i am no more irritable than usual	my appetite is somewhat less than usual	i can concentrate as well as ever	i get more tired more easily than usual		medicine	1	male	19	unmarried	no	102	no	not smoke
217	i feel sad much of the time	i do not expect things to work out for me	i do not feel like a failure	i dont enjoy things as i used to	i feel guilty over many things	i expect to be punished	i am disappointed in myself	i am more critical of myself than i used to be	i dont have any thoughts of killing myself	i feel like crying but i cant	i am so restless that its hard to stay still	i have lost most of my interest in other people	i find it more difficult to make decisions than usual	i feel more worthless as compared to other people	i dont have enough energy to do very much	i sleep most of the day	i am more irritable than usual	my appetite is somewhat more than usual	its hard to keep my mind on anything for long	i get more tired more easily than usual	i have not noticed any recent change in my interest in sex	medicine	1	male	19	unmarried	no	85	no	not smoke
218	i do not feel sad	i feel more discouraged	i do not feel like a failure	i dont enjoy things as i used to	i feel quite guilty most of the time	i expect to be punished	i am disappointed in myself	i criticize myself for all of my faults	i dont have any thoughts of killing myself	i dont cry anymore than i used to	i feel more restless than usuall	i am less interested in people/activities than before	i make decisions about as well as ever	i do not feel i am worthless	i have less energy than i used to have	i sleep somwhat more than usual	i am more irritable than usual	my appetite is somewhat more than usual	i can concentrate as well as ever	i am no more tired than usual	i have not noticed any recent change in my interest in sex	medicine	1	male	19	unmarried	0	121	no
219	i do not feel sad	i am not discouraged about future	i do not feel like a failure	i get as much pleasure as i ever did from the things i enjoy	i dont feel guilty	i dont feel i am being punished	i feel the same about myself	i dont criticize or blame my self more than usual	i dont have any thoughts of killing myself	i dont cry anymore than i used to	i am no more restless than usual	i have not lost interest in other people/activities	i make decisions about as well as ever	i do not feel i am worthless	i have as much energy as ever	i sleep somewhat less than usual	i am no more irritable than usual	i have not experienced any change in my appetite	i can concentrate as well as ever	i am no more tired than usual		medicine	1	male	19	unmarried	no	145	no	not smoke
220	i feel sad much of the time	i do not expect things to work out for me	i do not feel like a failure	i dont enjoy things as i used to	i feel guilty over many things	i feel i may be punished	i have lost confidence in myself	i am more critical of myself than i used to be	i dont have any thoughts of killing myself	i feel like crying but i cant	i feel more restless than usuall	i have lost most of my interest in other people	i find it more difficult to make decisions than usual	i do not feel i am worthless	i have less energy than i used to have	i sleep somwhat more than usual	i am more irritable than usual	i have not experienced any change in my appetite	its hard to keep my mind on anything for long	i am no more tired than usual	i have not noticed any recent change in my interest in sex	medicine	1	male	19	unmarried	no	114	yes	not smoke
221	i do not feel sad	i am not discouraged about future	i do not feel like a failure	i get as much pleasure as i ever did from the things i enjoy	i dont feel guilty	i dont feel i am being punished	i feel the same about myself	i dont criticize or blame my self more than usual	i dont have any thoughts of killing myself	i dont cry anymore than i used to	i am no more restless than usual	i am less interested in people/activities than before	i find it more difficult to make decisions than usual	i do not feel i am worthless	i have as much energy as ever	i sleep somewhat less than usual	i am no more irritable than usual	i have not experienced any change in my appetite	i can concentrate as well as ever	i am no more tired than usual	i have not noticed any recent change in my interest in sex	medicine	1	male	20	unmarried	no	122	no	not smoke
222	i feel sad much of the time	i feel more discouraged	i have failed more than i should have	i get very little pleasure	i feel guilty over many things	i dont feel i am being punished	i am disappointed in myself	i criticize myself for all of my faults	i dont have any thoughts of killing myself	i dont cry anymore than i used to	i am so restless that its hard to stay still	i have lost most of my interest in other people	i make decisions about as well as ever	i do not feel i am worthless	i dont have enough energy to do very much	i sleep a lot less than usual		my appetite is much greater than usual	its hard to keep my mind on anything for long	i am too tired to do a lot of things i used to	i have not noticed any recent change in my interest in sex	medicine	1	male	20	unmarried	no	80	no	not smoke
223	i do not feel sad	i am not discouraged about future	i have failed more than i should have	i dont enjoy things as i used to	i feel guilty over many things	i dont feel i am being punished	i feel the same about myself	i dont criticize or blame my self more than usual	i dont have any thoughts of killing myself	i dont cry anymore than i used to	i feel more restless than usuall	i am less interested in people/activities than before	i make decisions about as well as ever	i do not feel i am worthless	i have less energy than i used to have	i sleep somewhat less than usual	i am no more irritable than usual	i have not experienced any change in my appetite	i cant concentrate as well as usual	i get more tired more easily than usual		medicine	1	male	20	unmarried	no	84	no	not smoke
224	i am so sad that i cant stand it	i am not discouraged about future	i do not feel like a failure	i dont enjoy things as i used to	i feel quite guilty most of the time	i dont feel i am being punished	i feel the same about myself	i am more critical of myself than i used to be	i dont have any thoughts of killing myself	i dont cry anymore than i used to	i feel more restless than usuall	i am less interested in people/activities than before	i find it more difficult to make decisions than usual	i do not feel i am worthless	i dont have enough energy to do very much	i sleep somewhat less than usual	i am more irritable than usual	my appetite is somewhat less than usual	i cant concentrate as well as usual	i get more tired more easily than usual		medicine	1	male	21	unmarried	no	98	no	not smoke
225	i am so sad that i cant stand it		i do not feel like a failure	i get very little pleasure		i dont feel i am being punished	i feel the same about myself		i dont have any thoughts of killing myself	i feel like crying but i cant	i feel more restless than usuall	i am less interested in people/activities than before	i find it more difficult to make decisions than usual		i dont have enough energy to do very much	i sleep somewhat less than usual	i am more irritable than usual	my appetite is somewhat more than usual	its hard to keep my mind on anything for long	i get more tired more easily than usual		medicine	1	male	20	unmarried	no	97	no	not smoke
226	i do not feel sad	i feel more discouraged	i do not feel like a failure	i get as much pleasure as i ever did from the things i enjoy	i feel guilty over many things	i dont feel i am being punished	i feel the same about myself	i criticize myself for all of my faults	i dont have any thoughts of killing myself	i dont cry anymore than i used to	i am so restless that its hard to stay still	i have lost most of my interest in other people	i make decisions about as well as ever	i do not feel i am worthless	i have less energy than i used to have	i sleep somewhat less than usual	i am more irritable than usual	i have not experienced any change in my appetite	i cant concentrate as well as usual	i get more tired more easily than usual	i have not noticed any recent change in my interest in sex	medicine	1	male	20	unmarried	no	118	no	not smoke
227	i do not feel sad	i am not discouraged about future	i do not feel like a failure	i dont enjoy things as i used to	i feel guilty over many things	i dont feel i am being punished	i feel the same about myself	i dont criticize or blame my self more than usual	i dont have any thoughts of killing myself	i dont cry anymore than i used to	i am no more restless than usual	i have not lost interest in other people/activities	i make decisions about as well as ever	i do not feel i am worthless	i have less energy than i used to have	i sleep a lot more than usual	i am more irritable than usual	my appetite is somewhat more than usual	i cant concentrate as well as usual	i am no more tired than usual	i am less interested in sex than i used to be	medicine	1	male	19	unmarried	no	143	no	not smoke
228	i feel sad much of the time	i feel more discouraged	i do not feel like a failure	i get as much pleasure as i ever did from the things i enjoy	i feel guilty over many things	i feel i may be punished	i feel the same about myself	i am more critical of myself than i used to be	i would like to kill myself	i dont cry anymore than i used to	i am no more restless than usual	i am less interested in people/activities than before	i make decisions about as well as ever	i dont consider myself as worthwhile and useful as i used to	i dont have enough energy to do very much	i sleep somewhat less than usual	i am much more irritable than usual	i have not experienced any change in my appetite	i cant concentrate as well as usual	i get more tired more easily than usual		medicine	1	male	21	unmarried	no	145	no	not smoke
229	i do not feel sad	i am not discouraged about future	i do not feel like a failure	i get as much pleasure as i ever did from the things i enjoy	i dont feel guilty	i dont feel i am being punished	i feel the same about myself	i dont criticize or blame my self more than usual	i dont have any thoughts of killing myself	i dont cry anymore than i used to	i feel more restless than usuall	i am less interested in people/activities than before	i make decisions about as well as ever	i do not feel i am worthless	i have as much energy as ever	i sleep somwhat more than usual	i am no more irritable than usual	i have not experienced any change in my appetite	i can concentrate as well as ever	i get more tired more easily than usual	i have not noticed any recent change in my interest in sex	medicine	1	male	20	unmarried	no	144	no	not smoke
230	i feel sad much of the time	i feel more discouraged	i do not feel like a failure		i dont feel guilty	i dont feel i am being punished	i feel the same about myself	i dont criticize or blame my self more than usual	i dont have any thoughts of killing myself	i dont cry anymore than i used to	i am no more restless than usual		i make decisions about as well as ever	i do not feel i am worthless	i have less energy than i used to have	i sleep somewhat less than usual	i am no more irritable than usual	i have not experienced any change in my appetite	i cant concentrate as well as usual	i get more tired more easily than usual	i have not noticed any recent change in my interest in sex	medicine	1	male	20	unmarried	no	105	yes	daily
231	i do not feel sad	i feel more discouraged	i do not feel like a failure	i dont enjoy things as i used to	i dont feel guilty	i dont feel i am being punished	i feel the same about myself	i dont criticize or blame my self more than usual	i dont have any thoughts of killing myself	i dont cry anymore than i used to	i feel more restless than usuall	i am less interested in people/activities than before	i make decisions about as well as ever	i do not feel i am worthless	i have as much energy as ever	i sleep a lot more than usual	i am no more irritable than usual	i have not experienced any change in my appetite	i can concentrate as well as ever	i am no more tired than usual	i have not noticed any recent change in my interest in sex	medicine	1	male	19	unmarried	no	109	yes	daily
232	i do not feel sad	i am not discouraged about future	i do not feel like a failure	i get as much pleasure as i ever did from the things i enjoy	i feel guilty over many things	i dont feel i am being punished	i feel the same about myself	i dont criticize or blame my self more than usual	i dont have any thoughts of killing myself	i dont cry anymore than i used to	i feel more restless than usuall	i have not lost interest in other people/activities	i find it more difficult to make decisions than usual	i do not feel i am worthless	i have as much energy as ever	i sleep somewhat less than usual	i am no more irritable than usual	my appetite is much greater than usual	its hard to keep my mind on anything for long	i am no more tired than usual	i have not noticed any recent change in my interest in sex	medicine	1	male	20	unmarried	no	101	yes
233	i feel sad much of the time	i do not expect things to work out for me	i do not feel like a failure	i dont enjoy things as i used to	i feel guilty over many things	i feel i may be punished	i have lost confidence in myself	i am more critical of myself than i used to be	i dont have any thoughts of killing myself	i dont cry anymore than i used to	i feel more restless than usuall	i have lost most of my interest in other people	i find it more difficult to make decisions than usual	i do not feel i am worthless	i have less energy than i used to have	i sleep somwhat more than usual	i am more irritable than usual	i have not experienced any change in my appetite	its hard to keep my mind on anything for long	i am no more tired than usual	i have not noticed any recent change in my interest in sex	medicine	1	male	20	unmarried	no	113	no	not smoke
234	i do not feel sad	i feel more discouraged	i do not feel like a failure	i dont enjoy things as i used to	i dont feel guilty	i feel i may be punished	i am disappointed in myself	i am more critical of myself than i used to be	i dont have any thoughts of killing myself	i dont cry anymore than i used to	i feel more restless than usuall	i have lost most of my interest in other people	i find it more difficult to make decisions than usual	i dont consider myself as worthwhile and useful as i used to	i dont have enough energy to do very much	i have not experienced any change in my sleep	i am more irritable than usual	my appetite is somewhat less than usual	i cant concentrate as well as usual	i am too tired to do a lot of things i used to	i have not noticed any recent change in my interest in sex	medicine	1	male	19	unmarried	no	98	no	not smoke
235	i do not feel sad	i am not discouraged about future	i do not feel like a failure	i dont enjoy things as i used to	i feel guilty over many things	i dont feel i am being punished	i feel the same about myself	i am more critical of myself than i used to be	i dont have any thoughts of killing myself	i dont cry anymore than i used to	i am no more restless than usual	i am less interested in people/activities than before	i make decisions about as well as ever	i do not feel i am worthless	i have as much energy as ever	i sleep somewhat less than usual	i am no more irritable than usual	my appetite is somewhat less than usual	i can concentrate as well as ever	i am no more tired than usual	i am much less interested in sex now	medicine	1	male	20	unmarried	no	100	no	not smoke
236	i do not feel sad	i am not discouraged about future	i do not feel like a failure	i dont enjoy things as i used to	i feel guilty over many things	i dont feel i am being punished	i feel the same about myself	i dont criticize or blame my self more than usual	i dont have any thoughts of killing myself	i dont cry anymore than i used to	i feel more restless than usuall	i have not lost interest in other people/activities	i make decisions about as well as ever	i do not feel i am worthless	i have as much energy as ever	i sleep somewhat less than usual	i am no more irritable than usual	i have not experienced any change in my appetite	i cant concentrate as well as usual	i get more tired more easily than usual	i have not noticed any recent change in my interest in sex	medicine	1	male	20	unmarried	no	112	no	not smoke
237	i do not feel sad	i am not discouraged about future	i do not feel like a failure	i get as much pleasure as i ever did from the things i enjoy	i feel quite guilty most of the time	i dont feel i am being punished	i have lost confidence in myself	i criticize myself for all of my faults	i dont have any thoughts of killing myself	i dont cry anymore than i used to	i am no more restless than usual	i have lost most of my interest in other people	i find it more difficult to make decisions than usual	i feel more worthless as compared to other people	i have less energy than i used to have	i sleep somewhat less than usual	i am more irritable than usual	my appetite is somewhat less than usual	i can concentrate as well as ever	i get more tired more easily than usual	i have not noticed any recent change in my interest in sex	medicine	1	male	21	unmarried	no	113	yes	not smoke
238	i do not feel sad	i feel more discouraged	i do not feel like a failure	i get as much pleasure as i ever did from the things i enjoy	i dont feel guilty	i dont feel i am being punished	i feel the same about myself	i dont criticize or blame my self more than usual	i dont have any thoughts of killing myself	i dont cry anymore than i used to	i am no more restless than usual	i have not lost interest in other people/activities	i make decisions about as well as ever	i do not feel i am worthless	i have as much energy as ever	i sleep somewhat less than usual	i am no more irritable than usual	i have not experienced any change in my appetite	i cant concentrate as well as usual	i am no more tired than usual		medicine	1	male	20	unmarried	no	119	no	not smoke
239	i do not feel sad	i am not discouraged about future	i do not feel like a failure	i get as much pleasure as i ever did from the things i enjoy	i dont feel guilty	i dont feel i am being punished	i feel the same about myself	i dont criticize or blame my self more than usual	i dont have any thoughts of killing myself	i dont cry anymore than i used to	i am no more restless than usual	i have not lost interest in other people/activities	i make decisions about as well as ever	i do not feel i am worthless	i have as much energy as ever	i have not experienced any change in my sleep	i am no more irritable than usual	i have not experienced any change in my appetite	i can concentrate as well as ever	i am no more tired than usual	i have not noticed any recent change in my interest in sex	medicine	1	male	19	unmarried	no	120	no	not smoke
240	i do not feel sad	i am not discouraged about future	i do not feel like a failure	i dont enjoy things as i used to	i dont feel guilty	i dont feel i am being punished	i feel the same about myself	i dont criticize or blame my self more than usual	i dont have any thoughts of killing myself	i dont cry anymore than i used to	i am no more restless than usual	i am less interested in people/activities than before	i find it more difficult to make decisions than usual	i do not feel i am worthless	i have less energy than i used to have	i sleep somewhat less than usual	i am no more irritable than usual	i have not experienced any change in my appetite	i cant concentrate as well as usual	i get more tired more easily than usual	i have not noticed any recent change in my interest in sex	medicine	1	male	20	unmarried	no	103	no	not smoke
241	i do not feel sad	i feel more discouraged	i do not feel like a failure	i dont enjoy things as i used to	i feel guilty over many things	i dont feel i am being punished	i feel the same about myself	i am more critical of myself than i used to be	i dont have any thoughts of killing myself	i dont cry anymore than i used to	i feel more restless than usuall	i am less interested in people/activities than before	i find it more difficult to make decisions than usual	i do not feel i am worthless	i have less energy than i used to have	i sleep somewhat less than usual	i am more irritable than usual	my appetite is somewhat more than usual	i cant concentrate as well as usual	i get more tired more easily than usual	i have not noticed any recent change in my interest in sex	medicine	1	male	19	unmarried	no	106	no	not smoke
242	i do not feel sad	i feel more discouraged	i do not feel like a failure	i dont enjoy things as i used to	i dont feel guilty	i dont feel i am being punished	i feel the same about myself	i dont criticize or blame my self more than usual	i dont have any thoughts of killing myself	i feel like crying but i cant	i am no more restless than usual	i am less interested in people/activities than before	i make decisions about as well as ever	i do not feel i am worthless	i have less energy than i used to have	i sleep somwhat more than usual	i am irritable all the time	my appetite is somewhat more than usual	i cant concentrate as well as usual	i get more tired more easily than usual	i have not noticed any recent change in my interest in sex	medicine	1	male	20	unmarried	no	105	no	not smoke
243	i do not feel sad	i am not discouraged about future	i do not feel like a failure	i get as much pleasure as i ever did from the things i enjoy	i dont feel guilty	i dont feel i am being punished	i feel the same about myself	i dont criticize or blame my self more than usual	i dont have any thoughts of killing myself	i dont cry anymore than i used to	i am no more restless than usual	i have not lost interest in other people/activities	i make decisions about as well as ever	i do not feel i am worthless	i have as much energy as ever	i have not experienced any change in my sleep	i am no more irritable than usual	i have not experienced any change in my appetite	i can concentrate as well as ever	i am no more tired than usual	i have not noticed any recent change in my interest in sex	medicine	1	male	20	unmarried	no	131	yes	not smoke
244	i do not feel sad	i am not discouraged about future	i do not feel like a failure	i get as much pleasure as i ever did from the things i enjoy	i dont feel guilty	i dont feel i am being punished	i feel the same about myself	i dont criticize or blame my self more than usual	i dont have any thoughts of killing myself	i dont cry anymore than i used to	i am no more restless than usual	i have not lost interest in other people/activities	i make decisions about as well as ever	i do not feel i am worthless	i have as much energy as ever	i have not experienced any change in my sleep	i am no more irritable than usual	i have not experienced any change in my appetite	i can concentrate as well as ever	i am no more tired than usual	i have not noticed any recent change in my interest in sex	medicine	2	male	20	unmarried	no	116	yes	not smoke
245	i do not feel sad	i am not discouraged about future	i do not feel like a failure	i get as much pleasure as i ever did from the things i enjoy	i feel quite guilty most of the time	i feel i am being punished	i dislike myself	i blame myself for everything bad that happens	i would kill myself if i had the chance	i feel like crying but i cant	i am so restless that i have to keep moving	i have not lost interest in other people/activities	i have much greater difficulty in making decisions than i used to	i feel utterly worthless	i dont have enough energy to do very much	i wake up 1-2 hours early and cant get back to sleep	i am irritable all the time	my appetite is much greater than usual	i can concentrate as well as ever	i get more tired more easily than usual	i have not noticed any recent change in my interest in sex	medicine	2	male	21	unmarried	no	132	no	not smoke
246	i do not feel sad	i feel more discouraged	i do not feel like a failure	i get as much pleasure as i ever did from the things i enjoy	i dont feel guilty	i dont feel i am being punished	i feel the same about myself	i criticize myself for all of my faults	i dont have any thoughts of killing myself	i dont cry anymore than i used to	i feel more restless than usuall	i am less interested in people/activities than before	i make decisions about as well as ever	i do not feel i am worthless	i have as much energy as ever	i sleep somewhat less than usual	i am more irritable than usual	my appetite is somewhat less than usual	i can concentrate as well as ever	i am no more tired than usual	i have not noticed any recent change in my interest in sex	medicine	2	male	21	unmarried	no	115	yes	not smoke
247	i am sad all the time	i feel more discouraged	as i look back, i see lot of failure	i dont enjoy things as i used to	i feel guilty all the time	i expect to be punished	i am disappointed in myself	i criticize myself for all of my faults	i dont have any thoughts of killing myself	i dont cry anymore than i used to	i feel more restless than usuall	i am less interested in people/activities than before	i find it more difficult to make decisions than usual	i feel more worthless as compared to other people	i dont have enough energy to do very much	i sleep most of the day	i am much more irritable than usual	i have not experienced any change in my appetite	i find i cant concentrate on anything	i am too tired to do most of the things i used to	i am less interested in sex than i used to be	medicine	2	male	21	unmarried	no	93	no	not smoke
248	i do not feel sad	i am not discouraged about future	i do not feel like a failure	i dont enjoy things as i used to	i feel guilty over many things	i dont feel i am being punished	i feel the same about myself	i dont criticize or blame my self more than usual	i dont have any thoughts of killing myself	i dont cry anymore than i used to	i feel more restless than usuall	i am less interested in people/activities than before	i make decisions about as well as ever	i do not feel i am worthless	i have less energy than i used to have	i have not experienced any change in my sleep	i am more irritable than usual	my appetite is somewhat more than usual	i cant concentrate as well as usual	i get more tired more easily than usual	i have not noticed any recent change in my interest in sex	medicine	2	male	21	unmarried	no	130	no	not smoke
249	i do not feel sad	i am not discouraged about future	i do not feel like a failure	i get as much pleasure as i ever did from the things i enjoy	i dont feel guilty	i dont feel i am being punished	i feel the same about myself	i dont criticize or blame my self more than usual	i dont have any thoughts of killing myself	i dont cry anymore than i used to	i feel more restless than usuall	i have not lost interest in other people/activities	i make decisions about as well as ever	i do not feel i am worthless	i have less energy than i used to have	i sleep somewhat less than usual	i am no more irritable than usual	i have not experienced any change in my appetite	i can concentrate as well as ever	i get more tired more easily than usual		medicine	2	male	21	unmarried	no	109	yes	not smoke
250	i do not feel sad		i do not feel like a failure	i get as much pleasure as i ever did from the things i enjoy	i dont feel guilty	i dont feel i am being punished	i feel the same about myself	i am more critical of myself than i used to be	i dont have any thoughts of killing myself	i feel like crying but i cant	i am no more restless than usual	i am less interested in people/activities than before	i make decisions about as well as ever	i do not feel i am worthless	i have as much energy as ever	i sleep somewhat less than usual	i am more irritable than usual	my appetite is somewhat less than usual	i cant concentrate as well as usual	i get more tired more easily than usual	i have not noticed any recent change in my interest in sex	medicine	2	male	22	unmarried	no	99	yes	not smoke
251	i feel sad much of the time	i am not discouraged about future	i do not feel like a failure	i dont enjoy things as i used to	i dont feel guilty	i dont feel i am being punished	i feel the same about myself	i dont criticize or blame my self more than usual	i dont have any thoughts of killing myself	i dont cry anymore than i used to	i am no more restless than usual	its hard to get interested in anything	i make decisions about as well as ever	i feel utterly worthless	i have less energy than i used to have	i sleep most of the day	i am more irritable than usual	i crave for food all the time	i can concentrate as well as ever	i get more tired more easily than usual	i am less interested in sex than i used to be	medicine	2	male	20	unmarried	no	94	no	not smoke
252	i do not feel sad	i am not discouraged about future	i do not feel like a failure	i get as much pleasure as i ever did from the things i enjoy	i dont feel guilty	i dont feel i am being punished	i feel the same about myself	i dont criticize or blame my self more than usual	i dont have any thoughts of killing myself	i dont cry anymore than i used to	i am no more restless than usual	i am less interested in people/activities than before	i make decisions about as well as ever	i do not feel i am worthless	i have as much energy as ever	i sleep a lot more than usual	i am no more irritable than usual	i have not experienced any change in my appetite	i can concentrate as well as ever	i am no more tired than usual	i have not noticed any recent change in my interest in sex	medicine	2	male	20	unmarried	no	97	no	not smoke
253	i do not feel sad	i feel more discouraged	i have failed more than i should have	i dont enjoy things as i used to	i feel guilty over many things	i dont feel i am being punished	i have lost confidence in myself	i am more critical of myself than i used to be	i dont have any thoughts of killing myself	i dont cry anymore than i used to	i feel more restless than usuall	i have not lost interest in other people/activities	i find it more difficult to make decisions than usual	i do not feel i am worthless	i dont have enough energy to do very much	i sleep a lot more than usual	i am more irritable than usual	i have not experienced any change in my appetite	its hard to keep my mind on anything for long	i am too tired to do a lot of things i used to	i have not noticed any recent change in my interest in sex	medicine	2	male	20	unmarried	no	113	no	not smoke
254	i do not feel sad	i feel more discouraged	i do not feel like a failure	i get as much pleasure as i ever did from the things i enjoy	i dont feel guilty	i dont feel i am being punished	i feel the same about myself	i dont criticize or blame my self more than usual	i dont have any thoughts of killing myself	i dont cry anymore than i used to	i am no more restless than usual	i have not lost interest in other people/activities	i make decisions about as well as ever	i do not feel i am worthless	i have as much energy as ever	i sleep somewhat less than usual	i am no more irritable than usual	i have not experienced any change in my appetite	i can concentrate as well as ever	i am no more tired than usual	i have not noticed any recent change in my interest in sex	medicine	2	male	21	unmarried	no	133	no	not smoke
255	i do not feel sad	i am not discouraged about future	i do not feel like a failure	i dont enjoy things as i used to	i dont feel guilty	i dont feel i am being punished	i feel the same about myself	i dont criticize or blame my self more than usual	i dont have any thoughts of killing myself	i dont cry anymore than i used to	i am no more restless than usual	i have not lost interest in other people/activities	i make decisions about as well as ever	i do not feel i am worthless	i have less energy than i used to have		i am more irritable than usual	my appetite is somewhat less than usual	i cant concentrate as well as usual	i get more tired more easily than usual	i have not noticed any recent change in my interest in sex	medicine	2	male	21	unmarried	no	110	no	not smoke
256	i do not feel sad	i do not expect things to work out for me	as i look back, i see lot of failure	i dont enjoy things as i used to	i dont feel guilty	i feel i may be punished	i am disappointed in myself	i dont criticize or blame my self more than usual	i dont have any thoughts of killing myself	i feel like crying but i cant	i am no more restless than usual	i have lost most of my interest in other people	i make decisions about as well as ever	i feel more worthless as compared to other people	i dont have enough energy to do very much	i sleep somewhat less than usual	i am more irritable than usual	i have not experienced any change in my appetite	i cant concentrate as well as usual	i get more tired more easily than usual	i am less interested in sex than i used to be	medicine	2	male	21	unmarried	no	103	no	not smoke
257	i do not feel sad	i am not discouraged about future	i do not feel like a failure	i get as much pleasure as i ever did from the things i enjoy	i dont feel guilty	i dont feel i am being punished	i feel the same about myself	i dont criticize or blame my self more than usual	i dont have any thoughts of killing myself	i dont cry anymore than i used to	i am no more restless than usual	i have not lost interest in other people/activities	i make decisions about as well as ever	i do not feel i am worthless	i have as much energy as ever	i have not experienced any change in my sleep	i am no more irritable than usual	i have not experienced any change in my appetite	i can concentrate as well as ever	i am no more tired than usual	i have not noticed any recent change in my interest in sex	medicine	2	male	21	unmarried	no	120	no	not smoke
258	i do not feel sad	i am not discouraged about future	i do not feel like a failure	i get as much pleasure as i ever did from the things i enjoy	i feel guilty over many things	i feel i may be punished	i feel the same about myself	i criticize myself for all of my faults	i dont have any thoughts of killing myself			i am less interested in people/activities than before	i have much greater difficulty in making decisions than i used to	i do not feel i am worthless	i have as much energy as ever	i sleep somewhat less than usual		i have not experienced any change in my appetite	i cant concentrate as well as usual	i am no more tired than usual	i have not noticed any recent change in my interest in sex	medicine	2	male	20	unmarried	no	119	no	not smoke
259	i feel sad much of the time	i feel more discouraged	as i look back, i see lot of failure	i get very little pleasure	i dont feel guilty	i dont feel i am being punished	i feel the same about myself	i am more critical of myself than i used to be	i dont have any thoughts of killing myself	i feel like crying but i cant	i feel more restless than usuall	i have not lost interest in other people/activities	i make decisions about as well as ever	i do not feel i am worthless	i have less energy than i used to have	i sleep somewhat less than usual	i am no more irritable than usual	my appetite is somewhat more than usual	i cant concentrate as well as usual	i am no more tired than usual	i have not noticed any recent change in my interest in sex	medicine	2	male	21	unmarried	no	69	no	not smoke
260	i feel sad much of the time	i am not discouraged about future	i do not feel like a failure	i get very little pleasure	i feel guilty over many things	i expect to be punished	i feel the same about myself	i blame myself for everything bad that happens	i dont have any thoughts of killing myself	i feel like crying but i cant	i am so restless that its hard to stay still	i am less interested in people/activities than before	i find it more difficult to make decisions than usual	i dont consider myself as worthwhile and useful as i used to	i have less energy than i used to have	i sleep somewhat less than usual	i am more irritable than usual	i have not experienced any change in my appetite	its hard to keep my mind on anything for long	i am too tired to do most of the things i used to	i have not noticed any recent change in my interest in sex	medicine	2	male	21	unmarried	no	94	no	not smoke
261	i do not feel sad	i am not discouraged about future	i do not feel like a failure	i dont enjoy things as i used to	i dont feel guilty	i dont feel i am being punished	i feel the same about myself	i dont criticize or blame my self more than usual	i dont have any thoughts of killing myself	i dont cry anymore than i used to	i am no more restless than usual	i am less interested in people/activities than before	i make decisions about as well as ever	i do not feel i am worthless	i have as much energy as ever	i sleep somewhat less than usual	i am no more irritable than usual	i have not experienced any change in my appetite	i can concentrate as well as ever	i am no more tired than usual	i have not noticed any recent change in my interest in sex	medicine	2	male	21	unmarried	no	96	yes	not smoke
262	i do not feel sad	i am not discouraged about future	i do not feel like a failure	i get as much pleasure as i ever did from the things i enjoy	i feel guilty over many things	i dont feel i am being punished	i feel the same about myself	i criticize myself for all of my faults	i dont have any thoughts of killing myself	i dont cry anymore than i used to	i am no more restless than usual	i have not lost interest in other people/activities	i make decisions about as well as ever	i do not feel i am worthless	i have as much energy as ever	i have not experienced any change in my sleep	i am no more irritable than usual	i have not experienced any change in my appetite	i can concentrate as well as ever	i am no more tired than usual	i have not noticed any recent change in my interest in sex	medicine	2	male	21	unmarried	no	129	no	not smoke
263	i feel sad much of the time	i am not discouraged about future	i do not feel like a failure	i get as much pleasure as i ever did from the things i enjoy	i feel quite guilty most of the time	i dont feel i am being punished	i feel the same about myself	i dont criticize or blame my self more than usual	i dont have any thoughts of killing myself	i dont cry anymore than i used to	i am no more restless than usual	i have not lost interest in other people/activities	i make decisions about as well as ever	i do not feel i am worthless	i have less energy than i used to have	i sleep somwhat more than usual	i am no more irritable than usual	i have not experienced any change in my appetite	i can concentrate as well as ever	i get more tired more easily than usual	i have not noticed any recent change in my interest in sex	medicine	2	male	23	unmarried	no	117	no	not smoke
264	i do not feel sad	i feel more discouraged	i do not feel like a failure	i dont enjoy things as i used to	i dont feel guilty	i feel i may be punished	i feel the same about myself	i dont criticize or blame my self more than usual	i dont have any thoughts of killing myself	i dont cry anymore than i used to	i feel more restless than usuall	i am less interested in people/activities than before	i find it more difficult to make decisions than usual	i dont consider myself as worthwhile and useful as i used to	i have less energy than i used to have	i sleep a lot more than usual	i am more irritable than usual	my appetite is somewhat less than usual	i cant concentrate as well as usual	i get more tired more easily than usual	i have not noticed any recent change in my interest in sex	medicine	2	male	21	unmarried	no	131	no	not smoke
265	i do not feel sad	i am not discouraged about future	i do not feel like a failure	i get as much pleasure as i ever did from the things i enjoy	i dont feel guilty	i dont feel i am being punished	i feel the same about myself	i am more critical of myself than i used to be	i dont have any thoughts of killing myself	i dont cry anymore than i used to	i am no more restless than usual	i am less interested in people/activities than before	i make decisions about as well as ever	i do not feel i am worthless	i have as much energy as ever	i sleep somewhat less than usual	i am no more irritable than usual	my appetite is much greater than usual	i can concentrate as well as ever	i am no more tired than usual		medicine	2	male		unmarried	no	134	no	not smoke
266	i do not feel sad	i feel my future is hopeless	as i look back, i see lot of failure	i dont enjoy things as i used to	i feel guilty over many things	i feel i am being punished	i am disappointed in myself	i dont criticize or blame my self more than usual	i have thoughts of killing myself, but will not carry them out	i dont cry anymore than i used to	i am so restless that its hard to stay still	i have not lost interest in other people/activities	i find it more difficult to make decisions than usual	i feel utterly worthless	i have less energy than i used to have	i wake up 1-2 hours early and cant get back to sleep	i am no more irritable than usual	i crave for food all the time	i cant concentrate as well as usual	i am too tired to do a lot of things i used to	i am less interested in sex than i used to be	medicine	2	male	21	unmarried	no	107	no	not smoke
267	i do not feel sad	i do not expect things to work out for me	i have failed more than i should have	i get as much pleasure as i ever did from the things i enjoy	i feel guilty over many things	i feel i may be punished	i feel the same about myself	i dont criticize or blame my self more than usual	i dont have any thoughts of killing myself	i dont cry anymore than i used to	i am no more restless than usual	i have not lost interest in other people/activities	i make decisions about as well as ever	i do not feel i am worthless	i have less energy than i used to have	i sleep somewhat less than usual	i am no more irritable than usual	my appetite is somewhat more than usual	i can concentrate as well as ever	i am no more tired than usual	i have not noticed any recent change in my interest in sex	medicine	2	male	21	unmarried	no	115	no	not smoke
268	i do not feel sad	i am not discouraged about future	i do not feel like a failure	i dont enjoy things as i used to	i dont feel guilty	i dont feel i am being punished	i feel the same about myself	i dont criticize or blame my self more than usual	i dont have any thoughts of killing myself	i dont cry anymore than i used to	i am no more restless than usual	i am less interested in people/activities than before	i make decisions about as well as ever	i do not feel i am worthless	i have less energy than i used to have	i sleep somewhat less than usual	i am no more irritable than usual	i have not experienced any change in my appetite	i can concentrate as well as ever	i am no more tired than usual	i have not noticed any recent change in my interest in sex	medicine	2	male	20	unmarried	no	117	no	not smoke
269	i do not feel sad	i feel more discouraged	i do not feel like a failure	i dont enjoy things as i used to	i dont feel guilty	i dont feel i am being punished	i feel the same about myself	i am more critical of myself than i used to be	i dont have any thoughts of killing myself	i dont cry anymore than i used to	i feel more restless than usuall	i am less interested in people/activities than before	i make decisions about as well as ever	i do not feel i am worthless	i have less energy than i used to have	i sleep a lot less than usual	i am more irritable than usual	i have not experienced any change in my appetite	its hard to keep my mind on anything for long	i get more tired more easily than usual	i have not noticed any recent change in my interest in sex	medicine	2	male	21	unmarried	no	153	yes	daily
270	i do not feel sad	i am not discouraged about future	i do not feel like a failure	i get as much pleasure as i ever did from the things i enjoy	i dont feel guilty	i dont feel i am being punished	i feel the same about myself	i dont criticize or blame my self more than usual	i dont have any thoughts of killing myself	i dont cry anymore than i used to	i am no more restless than usual	i have not lost interest in other people/activities	i make decisions about as well as ever	i do not feel i am worthless	i have as much energy as ever	i sleep somwhat more than usual	i am no more irritable than usual	my appetite is somewhat less than usual	i cant concentrate as well as usual	i am no more tired than usual	i am less interested in sex than i used to be	medicine	2	male	20	unmarried	no	122	no	not smoke
271	i am so sad that i cant stand it	i feel my future is hopeless	i have failed more than i should have	i get very little pleasure	i feel quite guilty most of the time	i expect to be punished	i am disappointed in myself	i blame myself for everything bad that happens	i would like to kill myself	i feel like crying but i cant	i am no more restless than usual	its hard to get interested in anything	i have much greater difficulty in making decisions than i used to	i feel more worthless as compared to other people	i dont have enough energy to do very much	i sleep a lot more than usual	i am much more irritable than usual	my appetite is much greater than usual	its hard to keep my mind on anything for long	i am too tired to do a lot of things i used to	i am less interested in sex than i used to be	medicine	2	male	20	unmarried	no	73	no	not smoke
272	i do not feel sad	i am not discouraged about future	i do not feel like a failure	i dont enjoy things as i used to	i feel guilty over many things	i dont feel i am being punished	i have lost confidence in myself	i criticize myself for all of my faults	i dont have any thoughts of killing myself	i cry more than i used to	i am no more restless than usual	i have not lost interest in other people/activities	i find it more difficult to make decisions than usual	i do not feel i am worthless	i have less energy than i used to have	i sleep a lot more than usual	i am irritable all the time	i have not experienced any change in my appetite	its hard to keep my mind on anything for long	i am too tired to do a lot of things i used to	i have not noticed any recent change in my interest in sex	medicine	2	male	22	unmarried	no	104	yes	not smoke
273	i feel sad much of the time	i do not expect things to work out for me	i have failed more than i should have	i dont enjoy things as i used to	i feel guilty over many things	i feel i may be punished	i have lost confidence in myself	i am more critical of myself than i used to be	i dont have any thoughts of killing myself	i feel like crying but i cant	i feel more restless than usuall	i am less interested in people/activities than before	i find it more difficult to make decisions than usual	i dont consider myself as worthwhile and useful as i used to	i dont have enough energy to do very much	i sleep a lot more than usual	i am more irritable than usual	my appetite is much greater than usual	its hard to keep my mind on anything for long	i get more tired more easily than usual	i have not noticed any recent change in my interest in sex	medicine	2	male	21	unmarried	no	128	no	not smoke
274	i do not feel sad	i am not discouraged about future	i do not feel like a failure	i dont enjoy things as i used to	i feel guilty over many things	i dont feel i am being punished	i feel the same about myself	i dont criticize or blame my self more than usual	i have thoughts of killing myself, but will not carry them out	i dont cry anymore than i used to	i feel more restless than usuall	i have lost most of my interest in other people	i make decisions about as well as ever	i do not feel i am worthless	i have less energy than i used to have	i sleep a lot more than usual	i am no more irritable than usual	my appetite is somewhat less than usual	i cant concentrate as well as usual	i get more tired more easily than usual	i have not noticed any recent change in my interest in sex	medicine	2	male	21	unmarried	no	89	no	not smoke
275	i do not feel sad	i do not expect things to work out for me	i do not feel like a failure	i dont enjoy things as i used to	i dont feel guilty	i dont feel i am being punished	i feel the same about myself	i criticize myself for all of my faults	i dont have any thoughts of killing myself	i dont cry anymore than i used to	i feel more restless than usuall	i have lost most of my interest in other people	i have much greater difficulty in making decisions than i used to	i feel more worthless as compared to other people	i dont have enough energy to do very much	i sleep somewhat less than usual	i am no more irritable than usual	my appetite is much less than before	i cant concentrate as well as usual	i get more tired more easily than usual	i have not noticed any recent change in my interest in sex	medicine	2	male	21	unmarried	no	114	no	not smoke
276	i do not feel sad	i am not discouraged about future	i do not feel like a failure	i get as much pleasure as i ever did from the things i enjoy	i feel guilty over many things	i dont feel i am being punished	i feel the same about myself	i dont criticize or blame my self more than usual	i dont have any thoughts of killing myself	i dont cry anymore than i used to	i feel more restless than usuall	i have not lost interest in other people/activities	i make decisions about as well as ever	i do not feel i am worthless	i have less energy than i used to have	i sleep a lot more than usual	i am no more irritable than usual	my appetite is somewhat less than usual	i can concentrate as well as ever	i get more tired more easily than usual	i have not noticed any recent change in my interest in sex	medicine	2	male	20	unmarried	no	134	no	not smoke
277	i feel sad much of the time	i feel more discouraged	i have failed more than i should have	i dont enjoy things as i used to	i feel guilty over many things	i dont feel i am being punished	i feel the same about myself	i am more critical of myself than i used to be	i dont have any thoughts of killing myself	i dont cry anymore than i used to	i am no more restless than usual	i have not lost interest in other people/activities	i make decisions about as well as ever	i do not feel i am worthless	i have less energy than i used to have	i sleep somwhat more than usual	i am no more irritable than usual	my appetite is somewhat more than usual	i cant concentrate as well as usual	i get more tired more easily than usual	i have not noticed any recent change in my interest in sex	medicine	2	male	21	unmarried	no	120	no	not smoke
278	i do not feel sad	i am not discouraged about future	i do not feel like a failure	i get as much pleasure as i ever did from the things i enjoy	i dont feel guilty	i dont feel i am being punished	i feel the same about myself	i dont criticize or blame my self more than usual	i dont have any thoughts of killing myself	i dont cry anymore than i used to	i am no more restless than usual	i have not lost interest in other people/activities	i make decisions about as well as ever	i do not feel i am worthless	i have as much energy as ever	i sleep a lot less than usual	i am no more irritable than usual	my appetite is somewhat more than usual	its hard to keep my mind on anything for long	i am no more tired than usual	i am less interested in sex than i used to be	medicine	2	male	20	unmarried	no	133	no	not smoke
279	i feel sad much of the time	i feel more discouraged	i do not feel like a failure	i dont enjoy things as i used to	i feel guilty over many things	i feel i am being punished	i am disappointed in myself	i blame myself for everything bad that happens	i have thoughts of killing myself, but will not carry them out	i feel like crying but i cant	i feel more restless than usuall	its hard to get interested in anything	i have much greater difficulty in making decisions than i used to	i dont consider myself as worthwhile and useful as i used to	i dont have enough energy to do very much	i sleep a lot more than usual	i am much more irritable than usual	my appetite is somewhat more than usual	i cant concentrate as well as usual	i am too tired to do a lot of things i used to	i am much less interested in sex now	medicine	2	male	22	unmarried	no	117	no	not smoke
280	i feel sad much of the time	i feel more discouraged	i have failed more than i should have	i get as much pleasure as i ever did from the things i enjoy	i dont feel guilty	i feel i may be punished	i feel the same about myself	i dont criticize or blame my self more than usual	i would like to kill myself	i dont cry anymore than i used to	i am no more restless than usual	i have not lost interest in other people/activities	i make decisions about as well as ever	i dont consider myself as worthwhile and useful as i used to	i have less energy than i used to have	i sleep somewhat less than usual	i am no more irritable than usual	i have not experienced any change in my appetite	i can concentrate as well as ever	i get more tired more easily than usual	i have not noticed any recent change in my interest in sex	medicine	2	male	20	unmarried	no	101	no	not smoke
281	i do not feel sad	i am not discouraged about future	i do not feel like a failure	i dont enjoy things as i used to	i feel guilty over many things	i feel i may be punished	i feel the same about myself	i dont criticize or blame my self more than usual	i dont have any thoughts of killing myself	i dont cry anymore than i used to	i am no more restless than usual	i am less interested in people/activities than before	i find it more difficult to make decisions than usual	i do not feel i am worthless	i have less energy than i used to have	i sleep somewhat less than usual	i am no more irritable than usual	my appetite is somewhat less than usual	i can concentrate as well as ever	i get more tired more easily than usual	i am less interested in sex than i used to be	medicine	2	male	21	unmarried	no	114	yes	not smoke
282	i am so sad that i cant stand it	i feel my future is hopeless	as i look back, i see lot of failure	i get as much pleasure as i ever did from the things i enjoy	i feel quite guilty most of the time	i dont feel i am being punished	i am disappointed in myself		i dont have any thoughts of killing myself	i dont cry anymore than i used to		i am less interested in people/activities than before	i find it more difficult to make decisions than usual	i do not feel i am worthless	i have less energy than i used to have	i have not experienced any change in my sleep	i am more irritable than usual	i crave for food all the time	i can concentrate as well as ever	i get more tired more easily than usual	i have not noticed any recent change in my interest in sex	medicine	2	male	20	unmarried	no	103	no	not smoke
283	i do not feel sad	i am not discouraged about future	i have failed more than i should have	i get as much pleasure as i ever did from the things i enjoy	i dont feel guilty	i dont feel i am being punished	i feel the same about myself	i am more critical of myself than i used to be	i dont have any thoughts of killing myself	i dont cry anymore than i used to	i feel more restless than usuall	i have not lost interest in other people/activities	i make decisions about as well as ever	i do not feel i am worthless	i have less energy than i used to have	i sleep somwhat more than usual	i am no more irritable than usual	i have not experienced any change in my appetite	i can concentrate as well as ever	i get more tired more easily than usual	i have not noticed any recent change in my interest in sex	medicine	2	male	21	unmarried	no	131	no	not smoke
284	i do not feel sad	i am not discouraged about future	i do not feel like a failure	i get as much pleasure as i ever did from the things i enjoy	i feel guilty over many things	i feel i may be punished	i feel the same about myself	i dont criticize or blame my self more than usual	i dont have any thoughts of killing myself	i dont cry anymore than i used to	i am no more restless than usual	i have not lost interest in other people/activities	i make decisions about as well as ever	i dont consider myself as worthwhile and useful as i used to	i have less energy than i used to have	i sleep somewhat less than usual			i cant concentrate as well as usual	i am no more tired than usual		medicine	1	male	20	unmarried	no	98	yes	not smoke
285	i do not feel sad	i am not discouraged about future	i do not feel like a failure	i dont enjoy things as i used to	i feel guilty over many things	i dont feel i am being punished	i feel the same about myself	i am more critical of myself than i used to be	i dont have any thoughts of killing myself	i feel like crying but i cant	i am no more restless than usual	i am less interested in people/activities than before	i make decisions about as well as ever	i do not feel i am worthless	i have less energy than i used to have	i sleep somwhat more than usual	i am no more irritable than usual	i have not experienced any change in my appetite	its hard to keep my mind on anything for long	i get more tired more easily than usual	i have not noticed any recent change in my interest in sex	medicine	2	male	21	unmarried	no	108	yes	not smoke
286	i am so sad that i cant stand it		i do not feel like a failure	i dont enjoy things as i used to	i feel guilty over many things	i feel i may be punished	i feel the same about myself	i dont criticize or blame my self more than usual	i dont have any thoughts of killing myself	i feel like crying but i cant	i feel more restless than usuall	i am less interested in people/activities than before	i find it more difficult to make decisions than usual	i do not feel i am worthless	i have less energy than i used to have	i sleep somewhat less than usual	i am more irritable than usual	my appetite is somewhat less than usual	i cant concentrate as well as usual	i get more tired more easily than usual	i have not noticed any recent change in my interest in sex	medicine	2	male	22	unmarried	no	115	no	not smoke
287	i do not feel sad	i feel more discouraged	i do not feel like a failure	i get as much pleasure as i ever did from the things i enjoy	i feel guilty over many things	i dont feel i am being punished	i feel the same about myself	i am more critical of myself than i used to be	i dont have any thoughts of killing myself	i dont cry anymore than i used to	i am no more restless than usual	i have not lost interest in other people/activities	i make decisions about as well as ever	i do not feel i am worthless	i have as much energy as ever	i have not experienced any change in my sleep	i am no more irritable than usual	i have not experienced any change in my appetite	i can concentrate as well as ever	i am no more tired than usual	i have not noticed any recent change in my interest in sex	medicine	2	male	21	unmarried	no	119	yes	sometimes
288	i feel sad much of the time		i have failed more than i should have	i get very little pleasure	i dont feel guilty	i dont feel i am being punished	i feel the same about myself	i am more critical of myself than i used to be	i dont have any thoughts of killing myself	i dont cry anymore than i used to	i feel more restless than usuall	i am less interested in people/activities than before		i do not feel i am worthless	i have less energy than i used to have	i have not experienced any change in my sleep	i am more irritable than usual	i have not experienced any change in my appetite	its hard to keep my mind on anything for long	i get more tired more easily than usual		medicine	2	male	21	unmarried	no	96	yes	not smoke
289	i do not feel sad	i am not discouraged about future	i do not feel like a failure	i get as much pleasure as i ever did from the things i enjoy	i feel guilty over many things	i feel i may be punished	i am disappointed in myself	i am more critical of myself than i used to be	i dont have any thoughts of killing myself	i dont cry anymore than i used to	i feel more restless than usuall	i am less interested in people/activities than before	i have much greater difficulty in making decisions than i used to	i do not feel i am worthless	i have as much energy as ever	i have not experienced any change in my sleep	i am more irritable than usual	i have not experienced any change in my appetite	i cant concentrate as well as usual	i am no more tired than usual	i have not noticed any recent change in my interest in sex	medicine	2	male	21	unmarried	no	101	no	not smoke
290	i do not feel sad	i am not discouraged about future	i do not feel like a failure	i get as much pleasure as i ever did from the things i enjoy	i dont feel guilty	i dont feel i am being punished	i feel the same about myself	i am more critical of myself than i used to be	i dont have any thoughts of killing myself	i dont cry anymore than i used to	i feel more restless than usuall	i have not lost interest in other people/activities	i make decisions about as well as ever	i do not feel i am worthless	i have less energy than i used to have	i sleep somewhat less than usual	i am no more irritable than usual	my appetite is somewhat less than usual	i cant concentrate as well as usual	i get more tired more easily than usual	i have not noticed any recent change in my interest in sex	medicine	2	male	21	unmarried	no	124	no	not smoke
291	i do not feel sad	i am not discouraged about future	i do not feel like a failure	i get as much pleasure as i ever did from the things i enjoy	i feel guilty over many things	i dont feel i am being punished	i feel the same about myself	i criticize myself for all of my faults	i dont have any thoughts of killing myself	i dont cry anymore than i used to	i am no more restless than usual	i am less interested in people/activities than before	i make decisions about as well as ever	i do not feel i am worthless	i have as much energy as ever	i sleep somewhat less than usual	i am no more irritable than usual	i have not experienced any change in my appetite	i can concentrate as well as ever	i am no more tired than usual	i have not noticed any recent change in my interest in sex	medicine	2	male	21	unmarried	no	126	yes	not smoke
292	i feel sad much of the time	i am not discouraged about future	i do not feel like a failure	i get as much pleasure as i ever did from the things i enjoy	i dont feel guilty	i dont feel i am being punished	i feel the same about myself	i dont criticize or blame my self more than usual	i dont have any thoughts of killing myself	i dont cry anymore than i used to	i am no more restless than usual	i have not lost interest in other people/activities	i make decisions about as well as ever	i do not feel i am worthless	i have as much energy as ever	i have not experienced any change in my sleep	i am no more irritable than usual	i have not experienced any change in my appetite	i can concentrate as well as ever	i am no more tired than usual	i have not noticed any recent change in my interest in sex	medicine	2	male	22	unmarried	no	75	yes	not smoke
293	i do not feel sad	i am not discouraged about future	i have failed more than i should have	i get as much pleasure as i ever did from the things i enjoy	i feel guilty over many things	i feel i may be punished	i feel the same about myself	i dont criticize or blame my self more than usual	i dont have any thoughts of killing myself	i dont cry anymore than i used to	i am no more restless than usual	i have not lost interest in other people/activities	i make decisions about as well as ever	i do not feel i am worthless	i dont have enough energy to do very much	i sleep a lot less than usual	i am no more irritable than usual	i have not experienced any change in my appetite	i can concentrate as well as ever	i am no more tired than usual	i have not noticed any recent change in my interest in sex	medicine	2	male	21	unmarried	no	127	no	not smoke
294	i do not feel sad	i feel more discouraged	i have failed more than i should have	i dont enjoy things as i used to	i feel guilty over many things	i feel i may be punished	i have lost confidence in myself	i dont criticize or blame my self more than usual	i dont have any thoughts of killing myself	i dont cry anymore than i used to	i feel more restless than usuall	its hard to get interested in anything	i make decisions about as well as ever	i do not feel i am worthless	i dont have enough energy to do very much	i have not experienced any change in my sleep	i am more irritable than usual	my appetite is somewhat more than usual	i cant concentrate as well as usual	i get more tired more easily than usual	i have not noticed any recent change in my interest in sex	medicine	2	male	20	unmarried	no	115	no	not smoke
295	i do not feel sad	i am not discouraged about future	i do not feel like a failure	i dont enjoy things as i used to	i feel guilty over many things	i dont feel i am being punished	i have lost confidence in myself	i dont criticize or blame my self more than usual	i dont have any thoughts of killing myself	i dont cry anymore than i used to	i am no more restless than usual	i have not lost interest in other people/activities	i find it more difficult to make decisions than usual	i do not feel i am worthless	i have less energy than i used to have	i sleep somewhat less than usual	i am no more irritable than usual	my appetite is somewhat less than usual	i cant concentrate as well as usual	i am no more tired than usual	i have not noticed any recent change in my interest in sex	medicine	2	male	21	unmarried	no	106	yes	not smoke
296	i do not feel sad	i feel more discouraged	i do not feel like a failure	i get as much pleasure as i ever did from the things i enjoy	i dont feel guilty	i dont feel i am being punished	i feel the same about myself	i dont criticize or blame my self more than usual	i dont have any thoughts of killing myself	i dont cry anymore than i used to	i am no more restless than usual	i have not lost interest in other people/activities	i make decisions about as well as ever	i do not feel i am worthless	i have as much energy as ever	i sleep somwhat more than usual	i am no more irritable than usual	i have not experienced any change in my appetite	i can concentrate as well as ever	i am no more tired than usual	i have not noticed any recent change in my interest in sex	medicine	2	male	21	unmarried	no	121	yes	not smoke
297	i do not feel sad	i am not discouraged about future	i have failed more than i should have	i get as much pleasure as i ever did from the things i enjoy	i feel quite guilty most of the time	i expect to be punished	i dislike myself	i blame myself for everything bad that happens	i dont have any thoughts of killing myself	i cry over every thing	i am no more restless than usual	i have not lost interest in other people/activities	i make decisions about as well as ever	i do not feel i am worthless	i have as much energy as ever	i sleep somewhat less than usual	i am no more irritable than usual	my appetite is somewhat less than usual	i cant concentrate as well as usual	i am no more tired than usual	i have not noticed any recent change in my interest in sex	medicine	2	male	20	unmarried	no	136	no	not smoke
298	i do not feel sad		i do not feel like a failure	i get as much pleasure as i ever did from the things i enjoy	i feel guilty over many things	i feel i may be punished	i feel the same about myself	i dont criticize or blame my self more than usual	i dont have any thoughts of killing myself	i dont cry anymore than i used to	i am no more restless than usual	i have not lost interest in other people/activities	i find it more difficult to make decisions than usual	i do not feel i am worthless	i have less energy than i used to have	i sleep somewhat less than usual	i am no more irritable than usual	my appetite is somewhat more than usual	i can concentrate as well as ever	i am no more tired than usual	i have not noticed any recent change in my interest in sex	medicine	2	male	21	unmarried	no	104	no	not smoke
299	i feel sad much of the time	i feel more discouraged	i do not feel like a failure	i dont enjoy things as i used to	i feel guilty over many things	i dont feel i am being punished	i have lost confidence in myself	i am more critical of myself than i used to be	i have thoughts of killing myself, but will not carry them out	i dont cry anymore than i used to	i feel more restless than usuall	i am less interested in people/activities than before	i find it more difficult to make decisions than usual	i dont consider myself as worthwhile and useful as i used to	i dont have enough energy to do very much	i sleep a lot less than usual	i am more irritable than usual	my appetite is much greater than usual	i cant concentrate as well as usual	i get more tired more easily than usual	i have not noticed any recent change in my interest in sex	medicine	2	male	20	unmarried	no	98	no	not smoke
300	i do not feel sad		i have failed more than i should have	i get as much pleasure as i ever did from the things i enjoy	i dont feel guilty	i expect to be punished	i feel the same about myself	i criticize myself for all of my faults	i dont have any thoughts of killing myself	i cry more than i used to	i am so restless that its hard to stay still	i have not lost interest in other people/activities	i make decisions about as well as ever	i do not feel i am worthless	i dont have enough energy to do very much	i sleep a lot less than usual	i am much more irritable than usual	my appetite is somewhat less than usual	i cant concentrate as well as usual	i am too tired to do most of the things i used to	i have not noticed any recent change in my interest in sex	medicine	2	male	20	unmarried	no	105	no	not smoke
301	i feel sad much of the time	i am not discouraged about future	i do not feel like a failure	i dont enjoy things as i used to	i dont feel guilty	i feel i may be punished	i feel the same about myself	i am more critical of myself than i used to be	i dont have any thoughts of killing myself	i dont cry anymore than i used to	i am no more restless than usual	i have not lost interest in other people/activities	i make decisions about as well as ever	i do not feel i am worthless	i dont have enough energy to do anything	i sleep most of the day	i am no more irritable than usual	my appetite is somewhat more than usual	i can concentrate as well as ever	i am too tired to do a lot of things i used to		medicine	2	male	21	unmarried	no	85	no	not smoke
302	i do not feel sad	i am not discouraged about future	i do not feel like a failure	i get as much pleasure as i ever did from the things i enjoy	i feel guilty over many things	i dont feel i am being punished	i feel the same about myself	i dont criticize or blame my self more than usual	i dont have any thoughts of killing myself	i dont cry anymore than i used to	i am no more restless than usual	i have not lost interest in other people/activities	i make decisions about as well as ever	i do not feel i am worthless	i have less energy than i used to have	i wake up 1-2 hours early and cant get back to sleep	i am no more irritable than usual	my appetite is somewhat more than usual	i cant concentrate as well as usual	i get more tired more easily than usual	i have not noticed any recent change in my interest in sex	medicine	3	male	22	unmarried	no	130	yes	not smoke
303	i do not feel sad	i am not discouraged about future	i do not feel like a failure	i get as much pleasure as i ever did from the things i enjoy	i dont feel guilty	i dont feel i am being punished	i feel the same about myself	i dont criticize or blame my self more than usual	i dont have any thoughts of killing myself	i dont cry anymore than i used to	i am no more restless than usual	i have not lost interest in other people/activities	i make decisions about as well as ever	i do not feel i am worthless	i have as much energy as ever	i have not experienced any change in my sleep	i am no more irritable than usual	i have not experienced any change in my appetite	i can concentrate as well as ever	i am no more tired than usual	i have not noticed any recent change in my interest in sex	medicine	3	male	22	unmarried	no	85	yes	not smoke
304	i do not feel sad	i feel more discouraged	i do not feel like a failure	i get as much pleasure as i ever did from the things i enjoy	i dont feel guilty	i feel i may be punished	i feel the same about myself	i dont criticize or blame my self more than usual	i dont have any thoughts of killing myself	i dont cry anymore than i used to	i am no more restless than usual	i am less interested in people/activities than before	i find it more difficult to make decisions than usual	i do not feel i am worthless	i have as much energy as ever	i sleep a lot more than usual	4	i have not experienced any change in my appetite		i am too tired to do most of the things i used to	i have not noticed any recent change in my interest in sex	medicine	3	male	22	unmarried	no	89	yes	daily
305	i feel sad much of the time	i feel more discouraged	i do not feel like a failure	i dont enjoy things as i used to	i dont feel guilty	i dont feel i am being punished	i have lost confidence in myself	i am more critical of myself than i used to be	i dont have any thoughts of killing myself	i dont cry anymore than i used to	i am so restless that its hard to stay still	i am less interested in people/activities than before	i find it more difficult to make decisions than usual	i do not feel i am worthless	i have less energy than i used to have	i sleep a lot less than usual	i am irritable all the time	my appetite is somewhat more than usual	its hard to keep my mind on anything for long	i am too tired to do most of the things i used to	i have not noticed any recent change in my interest in sex	medicine	3	male	22	unmarried	no	85	no	not smoke
306	i do not feel sad	i am not discouraged about future	i do not feel like a failure	i get as much pleasure as i ever did from the things i enjoy	i dont feel guilty	i dont feel i am being punished	i feel the same about myself	i criticize myself for all of my faults	i dont have any thoughts of killing myself	i dont cry anymore than i used to	i am so restless that i have to keep moving	i have lost most of my interest in other people	i make decisions about as well as ever	i do not feel i am worthless	i have as much energy as ever	i have not experienced any change in my sleep	i am no more irritable than usual	i have not experienced any change in my appetite	its hard to keep my mind on anything for long	i am too tired to do a lot of things i used to	i am much less interested in sex now	medicine	3	male	23	unmarried	no	97	no	not smoke
307	i do not feel sad	i feel more discouraged	i do not feel like a failure	i dont enjoy things as i used to	i dont feel guilty	i feel i may be punished	i am disappointed in myself	i criticize myself for all of my faults	i have thoughts of killing myself, but will not carry them out	i dont cry anymore than i used to	i feel more restless than usuall	i have lost most of my interest in other people	i make decisions about as well as ever	i do not feel i am worthless	i have less energy than i used to have	i sleep somwhat more than usual	i am no more irritable than usual	my appetite is much greater than usual	i find i cant concentrate on anything	i get more tired more easily than usual	i have not noticed any recent change in my interest in sex	medicine	3	male	24	unmarried	no	91	no	not smoke
308	i feel sad much of the time	i feel my future is hopeless	i do not feel like a failure	i dont enjoy things as i used to	i feel guilty over many things	i feel i may be punished	i have lost confidence in myself	i blame myself for everything bad that happens	i would like to kill myself	i feel like crying but i cant	i feel more restless than usuall	i am less interested in people/activities than before	i have much greater difficulty in making decisions than i used to	i do not feel i am worthless	i have less energy than i used to have	i wake up 1-2 hours early and cant get back to sleep	i am more irritable than usual	my appetite is much greater than usual	i can concentrate as well as ever	i get more tired more easily than usual	i have not noticed any recent change in my interest in sex	medicine	3	male	22	unmarried	no	100	no	not smoke
309	i feel sad much of the time	i feel more discouraged	i do not feel like a failure	i get as much pleasure as i ever did from the things i enjoy	i feel guilty over many things	i feel i may be punished	i am disappointed in myself	i am more critical of myself than i used to be	i have thoughts of killing myself, but will not carry them out	i dont cry anymore than i used to	i feel more restless than usuall	i am less interested in people/activities than before	i find it more difficult to make decisions than usual	i dont consider myself as worthwhile and useful as i used to	i have less energy than i used to have	i sleep somewhat less than usual	i am no more irritable than usual	i have not experienced any change in my appetite	its hard to keep my mind on anything for long	i get more tired more easily than usual	i have not noticed any recent change in my interest in sex	medicine	3	male	21	unmarried	no	99	yes	daily
310	i feel sad much of the time		i do not feel like a failure	i get as much pleasure as i ever did from the things i enjoy	i dont feel guilty	i dont feel i am being punished	i feel the same about myself	i blame myself for everything bad that happens	i dont have any thoughts of killing myself	i dont cry anymore than i used to		i have not lost interest in other people/activities	i make decisions about as well as ever	i do not feel i am worthless	i have as much energy as ever	i have not experienced any change in my sleep	i am no more irritable than usual	i have not experienced any change in my appetite	i can concentrate as well as ever	i am no more tired than usual	i have not noticed any recent change in my interest in sex	medicine	3	male	22	unmarried	no	116	no	not smoke
311	i feel sad much of the time	i feel more discouraged	i do not feel like a failure	i dont enjoy things as i used to	i feel guilty over many things	i expect to be punished	i am disappointed in myself	i am more critical of myself than i used to be	i dont have any thoughts of killing myself	i cry more than i used to	i feel more restless than usuall	i am less interested in people/activities than before	i find it more difficult to make decisions than usual	i dont consider myself as worthwhile and useful as i used to	i have less energy than i used to have	i sleep somwhat more than usual	i am more irritable than usual	i have not experienced any change in my appetite	i cant concentrate as well as usual	i am no more tired than usual		medicine	3	male	21	unmarried	no	88	yes	not smoke
312	i do not feel sad	i feel more discouraged	i do not feel like a failure	i get very little pleasure	i dont feel guilty	i dont feel i am being punished	i feel the same about myself	i dont criticize or blame my self more than usual	i dont have any thoughts of killing myself	i dont cry anymore than i used to	i am no more restless than usual	i am less interested in people/activities than before	i make decisions about as well as ever	i dont consider myself as worthwhile and useful as i used to	i have less energy than i used to have	i have not experienced any change in my sleep	i am no more irritable than usual	i have not experienced any change in my appetite	i can concentrate as well as ever	i am no more tired than usual	i have not noticed any recent change in my interest in sex	medicine	3	male	22	unmarried	no	120	no	not smoke
313	i do not feel sad	i feel more discouraged	i do not feel like a failure	i get as much pleasure as i ever did from the things i enjoy	i feel guilty over many things	i dont feel i am being punished	i have lost confidence in myself	i am more critical of myself than i used to be	i dont have any thoughts of killing myself	i dont cry anymore than i used to	i am no more restless than usual	i am less interested in people/activities than before	i make decisions about as well as ever	i do not feel i am worthless	i have less energy than i used to have	i sleep somewhat less than usual	i am much more irritable than usual	i have not experienced any change in my appetite	i cant concentrate as well as usual	i get more tired more easily than usual	i have not noticed any recent change in my interest in sex	medicine	3	male	21	unmarried	no	100	no	not smoke
314	i feel sad much of the time	i do not expect things to work out for me	i have failed more than i should have	i dont enjoy things as i used to	i feel quite guilty most of the time	i dont feel i am being punished	i have lost confidence in myself	i dont criticize or blame my self more than usual	i dont have any thoughts of killing myself	i dont cry anymore than i used to	i am no more restless than usual	i have not lost interest in other people/activities	i find it more difficult to make decisions than usual	i dont consider myself as worthwhile and useful as i used to	i have as much energy as ever	i sleep somwhat more than usual	i am much more irritable than usual	i have not experienced any change in my appetite	i find i cant concentrate on anything	i am no more tired than usual	i have not noticed any recent change in my interest in sex	medicine	3	male	21	unmarried	no	92	no	not smoke
315	i feel sad much of the time	i am not discouraged about future	i feel i am a total failure	i get very little pleasure	i feel guilty over many things	i dont feel i am being punished	i dislike myself	i criticize myself for all of my faults	i have thoughts of killing myself, but will not carry them out	i cry more than i used to	i feel more restless than usuall	i have lost most of my interest in other people	i have much greater difficulty in making decisions than i used to	i feel utterly worthless	i have less energy than i used to have	i sleep a lot more than usual	i am more irritable than usual	my appetite is somewhat more than usual	i cant concentrate as well as usual	i get more tired more easily than usual	i have not noticed any recent change in my interest in sex	medicine	3	male	22	unmarried	no	93	no	not smoke
316	i feel sad much of the time	i am not discouraged about future	i do not feel like a failure	i dont enjoy things as i used to	i dont feel guilty	i dont feel i am being punished	i feel the same about myself	i am more critical of myself than i used to be	i dont have any thoughts of killing myself	i dont cry anymore than i used to	i feel more restless than usuall	i am less interested in people/activities than before	i find it more difficult to make decisions than usual	i do not feel i am worthless	i dont have enough energy to do anything	i sleep a lot less than usual	i am more irritable than usual	my appetite is somewhat more than usual	i can concentrate as well as ever	i am too tired to do most of the things i used to	i have not noticed any recent change in my interest in sex	medicine	3	male	21	unmarried	no	120	no	not smoke
317	i feel sad much of the time	i feel more discouraged	i do not feel like a failure	i get as much pleasure as i ever did from the things i enjoy	i dont feel guilty	i dont feel i am being punished	i feel the same about myself	i criticize myself for all of my faults	i dont have any thoughts of killing myself	i dont cry anymore than i used to	i am no more restless than usual	i have not lost interest in other people/activities	i make decisions about as well as ever	i do not feel i am worthless	i have less energy than i used to have		i am no more irritable than usual	i have not experienced any change in my appetite	i can concentrate as well as ever	i am no more tired than usual	i have not noticed any recent change in my interest in sex	medicine	3	male	21	unmarried	no	134	no	not smoke
318	i do not feel sad	i am not discouraged about future	i do not feel like a failure	i dont enjoy things as i used to	i feel guilty over many things	i dont feel i am being punished	i feel the same about myself	i am more critical of myself than i used to be	i dont have any thoughts of killing myself	i dont cry anymore than i used to	i feel more restless than usuall	i am less interested in people/activities than before	i make decisions about as well as ever	i do not feel i am worthless	i dont have enough energy to do very much	i sleep somewhat less than usual	i am more irritable than usual	i have not experienced any change in my appetite	its hard to keep my mind on anything for long	i am too tired to do a lot of things i used to	i have not noticed any recent change in my interest in sex	medicine	4	male	21	unmarried	no	115	no	not smoke
319	i feel sad much of the time	i am not discouraged about future	i do not feel like a failure	i get as much pleasure as i ever did from the things i enjoy	i feel guilty over many things	i dont feel i am being punished	i feel the same about myself	i dont criticize or blame my self more than usual	i dont have any thoughts of killing myself	i dont cry anymore than i used to	i am no more restless than usual	i have not lost interest in other people/activities	i make decisions about as well as ever	i do not feel i am worthless	i have as much energy as ever	i have not experienced any change in my sleep	i am no more irritable than usual	i have not experienced any change in my appetite	i can concentrate as well as ever	i am no more tired than usual	i have not noticed any recent change in my interest in sex	medicine	3	male	24	unmarried	no	108	no	not smoke
320	i do not feel sad	i am not discouraged about future	i do not feel like a failure	i get as much pleasure as i ever did from the things i enjoy	i dont feel guilty	i dont feel i am being punished	i feel the same about myself	i dont criticize or blame my self more than usual	i dont have any thoughts of killing myself	i dont cry anymore than i used to	i am no more restless than usual	i have not lost interest in other people/activities	i make decisions about as well as ever	i do not feel i am worthless	i have as much energy as ever	i have not experienced any change in my sleep	i am no more irritable than usual	i have not experienced any change in my appetite	i can concentrate as well as ever	i am no more tired than usual	i have not noticed any recent change in my interest in sex	medicine	3	male	21	unmarried	no	120	no	not smoke
321	i feel sad much of the time	i feel more discouraged	i do not feel like a failure	i get as much pleasure as i ever did from the things i enjoy	i dont feel guilty	i dont feel i am being punished	i feel the same about myself	i dont criticize or blame my self more than usual	i dont have any thoughts of killing myself	i dont cry anymore than i used to	i feel more restless than usuall	i am less interested in people/activities than before	i find it more difficult to make decisions than usual	i dont consider myself as worthwhile and useful as i used to	i have less energy than i used to have	i sleep a lot more than usual	i am more irritable than usual	my appetite is somewhat more than usual	its hard to keep my mind on anything for long	i get more tired more easily than usual	i have not noticed any recent change in my interest in sex	medicine	3	male	22	unmarried	no	93	yes	sometimes
322	i feel sad much of the time	i am not discouraged about future	i feel i am a total failure	i dont enjoy things as i used to	i feel guilty all the time	i expect to be punished	i dislike myself	i blame myself for everything bad that happens	i would kill myself if i had the chance	i cry over every thing		its hard to get interested in anything	i find it more difficult to make decisions than usual	i feel more worthless as compared to other people	i have less energy than i used to have	i wake up 1-2 hours early and cant get back to sleep	i am no more irritable than usual	i crave for food all the time	i cant concentrate as well as usual	i am too tired to do most of the things i used to	i have not noticed any recent change in my interest in sex	medicine	3	male	20	unmarried	yes	115	no	not smoke
323	i do not feel sad	i am not discouraged about future	i have failed more than i should have	i get as much pleasure as i ever did from the things i enjoy	i dont feel guilty	i dont feel i am being punished	i feel the same about myself	i dont criticize or blame my self more than usual	i dont have any thoughts of killing myself	i dont cry anymore than i used to	i am so restless that its hard to stay still	i am less interested in people/activities than before	i make decisions about as well as ever	i do not feel i am worthless	i have less energy than i used to have	i sleep a lot less than usual	i am no more irritable than usual	i have not experienced any change in my appetite	i can concentrate as well as ever	i get more tired more easily than usual	i have not noticed any recent change in my interest in sex	medicine	3	male	22	unmarried	no	125	no	not smoke
324	i feel sad much of the time	i am not discouraged about future	i do not feel like a failure	i dont enjoy things as i used to	i dont feel guilty	i dont feel i am being punished	i feel the same about myself	i am more critical of myself than i used to be	i dont have any thoughts of killing myself	i dont cry anymore than i used to	i am no more restless than usual	i have not lost interest in other people/activities	i make decisions about as well as ever	i do not feel i am worthless	i have less energy than i used to have	i sleep somewhat less than usual	i am no more irritable than usual	i have not experienced any change in my appetite	i can concentrate as well as ever	i am no more tired than usual	i have not noticed any recent change in my interest in sex	medicine	3	male	22	unmarried	no	109	yes	sometimes
325	i feel sad much of the time	i feel more discouraged	i have failed more than i should have	i dont enjoy things as i used to	i feel guilty over many things	i feel i may be punished	i have lost confidence in myself	i am more critical of myself than i used to be	i dont have any thoughts of killing myself	i dont cry anymore than i used to	i feel more restless than usuall	i am less interested in people/activities than before	i find it more difficult to make decisions than usual	i dont consider myself as worthwhile and useful as i used to	i have less energy than i used to have	i sleep somewhat less than usual	i am more irritable than usual	i have not experienced any change in my appetite	i cant concentrate as well as usual	i get more tired more easily than usual	i have not noticed any recent change in my interest in sex	medicine	3	male	22	unmarried	no	80	yes	daily
326	i feel sad much of the time	i feel more discouraged	i do not feel like a failure	i dont enjoy things as i used to	i feel guilty over many things	i dont feel i am being punished	i have lost confidence in myself	i am more critical of myself than i used to be	i dont have any thoughts of killing myself	i dont cry anymore than i used to	i feel more restless than usuall	i have not lost interest in other people/activities	i make decisions about as well as ever	i do not feel i am worthless	i dont have enough energy to do very much	i sleep a lot more than usual	i am much more irritable than usual	my appetite is much greater than usual	i cant concentrate as well as usual	i get more tired more easily than usual	i have not noticed any recent change in my interest in sex	medicine	3	male	21	unmarried	no	111	yes	daily
327	i feel sad much of the time	i feel more discouraged	i have failed more than i should have	i dont enjoy things as i used to	i feel guilty over many things	i dont feel i am being punished	i feel the same about myself	i am more critical of myself than i used to be	i dont have any thoughts of killing myself	i dont cry anymore than i used to	i feel more restless than usuall	i am less interested in people/activities than before	i make decisions about as well as ever	i dont consider myself as worthwhile and useful as i used to	i have less energy than i used to have	i sleep somwhat more than usual	i am no more irritable than usual	i have not experienced any change in my appetite	i cant concentrate as well as usual	i get more tired more easily than usual	i have not noticed any recent change in my interest in sex	medicine	3	male	21	unmarried	no	86	no	not smoke
328	i do not feel sad	i am not discouraged about future	i do not feel like a failure	i get as much pleasure as i ever did from the things i enjoy	i dont feel guilty	i feel i may be punished	i feel the same about myself	i am more critical of myself than i used to be	i dont have any thoughts of killing myself	i dont cry anymore than i used to	i am no more restless than usual	i am less interested in people/activities than before	i find it more difficult to make decisions than usual	i do not feel i am worthless	i have less energy than i used to have	i sleep somewhat less than usual	i am more irritable than usual	i have not experienced any change in my appetite	i can concentrate as well as ever	i get more tired more easily than usual	i have not noticed any recent change in my interest in sex	medicine	3	male	21	unmarried	no	103	yes	daily
329	i feel sad much of the time	i feel more discouraged	i have failed more than i should have	i dont enjoy things as i used to	i feel guilty over many things	i feel i may be punished	i have lost confidence in myself	i am more critical of myself than i used to be	i dont have any thoughts of killing myself	i dont cry anymore than i used to	i am no more restless than usual	i am less interested in people/activities than before	i have much greater difficulty in making decisions than i used to	i dont consider myself as worthwhile and useful as i used to	i have less energy than i used to have	i sleep somewhat less than usual	i am more irritable than usual	my appetite is somewhat less than usual	i cant concentrate as well as usual	i get more tired more easily than usual	i have not noticed any recent change in my interest in sex	medicine	3	male	22	unmarried	no	102	yes	daily
330	i do not feel sad	i am not discouraged about future	i have failed more than i should have	i get as much pleasure as i ever did from the things i enjoy	i feel quite guilty most of the time	i dont feel i am being punished	i feel the same about myself	i am more critical of myself than i used to be	i have thoughts of killing myself, but will not carry them out	i dont cry anymore than i used to	i feel more restless than usuall	i have not lost interest in other people/activities	i make decisions about as well as ever	i do not feel i am worthless	i have less energy than i used to have	i sleep a lot more than usual	i am more irritable than usual	i have not experienced any change in my appetite	its hard to keep my mind on anything for long	i am no more tired than usual	i have not noticed any recent change in my interest in sex	medicine	3	male	21	unmarried	no	92	no	not smoke
331	i do not feel sad	i am not discouraged about future	i have failed more than i should have	i get as much pleasure as i ever did from the things i enjoy	i dont feel guilty	i dont feel i am being punished	i feel the same about myself	i dont criticize or blame my self more than usual	i dont have any thoughts of killing myself	i dont cry anymore than i used to	i am no more restless than usual	i have not lost interest in other people/activities	i make decisions about as well as ever	i do not feel i am worthless	i have as much energy as ever	i have not experienced any change in my sleep	i am no more irritable than usual	i have not experienced any change in my appetite	i can concentrate as well as ever	i get more tired more easily than usual	i have not noticed any recent change in my interest in sex	medicine	3	male	23	unmarried	no	120	no	not smoke
332	i do not feel sad	i am not discouraged about future	i do not feel like a failure	i dont enjoy things as i used to	i feel guilty over many things	i feel i may be punished	i feel the same about myself	i criticize myself for all of my faults	i dont have any thoughts of killing myself	i dont cry anymore than i used to	i am no more restless than usual	i am less interested in people/activities than before	i make decisions about as well as ever	i do not feel i am worthless	i have as much energy as ever	i sleep somwhat more than usual	i am no more irritable than usual	my appetite is somewhat more than usual	its hard to keep my mind on anything for long	i am too tired to do a lot of things i used to	i have not noticed any recent change in my interest in sex	medicine	3	male	22	unmarried	no	119	no	not smoke
333	i do not feel sad	i am not discouraged about future	i do not feel like a failure	i dont enjoy things as i used to	i feel guilty over many things	i dont feel i am being punished	i feel the same about myself	i dont criticize or blame my self more than usual	i dont have any thoughts of killing myself	i dont cry anymore than i used to	i feel more restless than usuall	i am less interested in people/activities than before	i make decisions about as well as ever	i do not feel i am worthless	i have less energy than i used to have	i have not experienced any change in my sleep	i am no more irritable than usual	i have not experienced any change in my appetite	i cant concentrate as well as usual	i get more tired more easily than usual	i have not noticed any recent change in my interest in sex	medicine	3	male	21	unmarried	no	93	no	not smoke
334	i feel sad much of the time	i am not discouraged about future	i do not feel like a failure	i dont enjoy things as i used to	i feel guilty over many things	i dont feel i am being punished	i feel the same about myself	i dont criticize or blame my self more than usual	i dont have any thoughts of killing myself	i dont cry anymore than i used to	i feel more restless than usuall	i am less interested in people/activities than before	i make decisions about as well as ever	i do not feel i am worthless	i have less energy than i used to have	i sleep somewhat less than usual	i am more irritable than usual	my appetite is somewhat more than usual	i cant concentrate as well as usual	i get more tired more easily than usual	i have not noticed any recent change in my interest in sex	medicine	3	male	21	unmarried	no	102	no	not smoke
335	i feel sad much of the time	i feel more discouraged	i do not feel like a failure	i dont enjoy things as i used to	i dont feel guilty	i dont feel i am being punished	i have lost confidence in myself	i dont criticize or blame my self more than usual	i dont have any thoughts of killing myself	i cry more than i used to	i feel more restless than usuall	i am less interested in people/activities than before	i find it more difficult to make decisions than usual	i do not feel i am worthless	i dont have enough energy to do very much	i sleep somwhat more than usual	i am more irritable than usual	my appetite is somewhat more than usual	i cant concentrate as well as usual	i am too tired to do a lot of things i used to	i have not noticed any recent change in my interest in sex	medicine	3	male	22	unmarried	no	101	no	not smoke
336	i feel sad much of the time	i feel more discouraged	i do not feel like a failure	i dont enjoy things as i used to	i feel guilty over many things	i feel i may be punished	i have lost confidence in myself	i am more critical of myself than i used to be	i dont have any thoughts of killing myself	i cry more than i used to	i am so restless that its hard to stay still	its hard to get interested in anything	i make decisions about as well as ever	i do not feel i am worthless	i dont have enough energy to do anything	i sleep a lot less than usual	i am more irritable than usual	my appetite is much less than before	i cant concentrate as well as usual	i am too tired to do most of the things i used to	i have lost interest in sex completely	medicine	3	male	22	unmarried	no	102	no	not smoke
337	i do not feel sad	i feel more discouraged	i have failed more than i should have	i get as much pleasure as i ever did from the things i enjoy	i feel guilty over many things	i dont feel i am being punished	i feel the same about myself	i criticize myself for all of my faults	i dont have any thoughts of killing myself	i dont cry anymore than i used to	i am no more restless than usual	i am less interested in people/activities than before	i find it more difficult to make decisions than usual	i do not feel i am worthless	i have less energy than i used to have	i have not experienced any change in my sleep	i am no more irritable than usual	i have not experienced any change in my appetite	i can concentrate as well as ever			medicine	3	male	22	unmarried	no	149	no	not smoke
338	i feel sad much of the time	i feel more discouraged	i have failed more than i should have	i get as much pleasure as i ever did from the things i enjoy	i dont feel guilty	i dont feel i am being punished	i feel the same about myself	i dont criticize or blame my self more than usual	i dont have any thoughts of killing myself	i dont cry anymore than i used to	i am no more restless than usual	i am less interested in people/activities than before	i make decisions about as well as ever	i do not feel i am worthless	i have less energy than i used to have	i sleep somwhat more than usual	i am no more irritable than usual	i have not experienced any change in my appetite	i cant concentrate as well as usual	i get more tired more easily than usual	i am less interested in sex than i used to be	medicine	3	male	21	unmarried	no	120	yes	not smoke
339	i feel sad much of the time	i feel my future is hopeless	i do not feel like a failure	i get very little pleasure	i feel guilty over many things	i feel i am being punished	i am disappointed in myself	i am more critical of myself than i used to be	i dont have any thoughts of killing myself	i feel like crying but i cant	i am so restless that i have to keep moving	its hard to get interested in anything	i have trouble making any decisions	i dont consider myself as worthwhile and useful as i used to	i have less energy than i used to have	i wake up 1-2 hours early and cant get back to sleep	i am more irritable than usual	i have not experienced any change in my appetite	i cant concentrate as well as usual	i get more tired more easily than usual	i have not noticed any recent change in my interest in sex	medicine	3	male	21	unmarried	no	95	no	not smoke
340	i feel sad much of the time	i feel more discouraged	i do not feel like a failure	i dont enjoy things as i used to	i feel guilty over many things	i feel i am being punished	i feel the same about myself	i dont criticize or blame my self more than usual	i dont have any thoughts of killing myself	i dont cry anymore than i used to	i am so restless that i have to keep moving	i have lost most of my interest in other people	i have much greater difficulty in making decisions than i used to	i do not feel i am worthless	i have less energy than i used to have	i have not experienced any change in my sleep	i am more irritable than usual	my appetite is much greater than usual	i can concentrate as well as ever	i am too tired to do a lot of things i used to		medicine	3	male	21	unmarried	no	115	yes	not smoke
341	i feel sad much of the time	i feel more discouraged	i do not feel like a failure	i get as much pleasure as i ever did from the things i enjoy	i dont feel guilty	i dont feel i am being punished	i feel the same about myself	i dont criticize or blame my self more than usual	i dont have any thoughts of killing myself	i dont cry anymore than i used to	i am no more restless than usual	i have not lost interest in other people/activities	i make decisions about as well as ever	i do not feel i am worthless	i have less energy than i used to have	i have not experienced any change in my sleep	i am no more irritable than usual	i have not experienced any change in my appetite	i can concentrate as well as ever	i am no more tired than usual	i have not noticed any recent change in my interest in sex	medicine	3	male	21	unmarried	no	84	no	not smoke
342	i do not feel sad	i am not discouraged about future	i have failed more than i should have	i dont enjoy things as i used to	i feel guilty over many things	i expect to be punished	i have lost confidence in myself		i dont have any thoughts of killing myself	i dont cry anymore than i used to						i sleep somewhat less than usual		my appetite is somewhat less than usual				medicine	3	male	23	unmarried		128	no	not smoke
343	i feel sad much of the time	i feel more discouraged	i do not feel like a failure	i dont enjoy things as i used to	i dont feel guilty	i dont feel i am being punished	i feel the same about myself	i dont criticize or blame my self more than usual	i dont have any thoughts of killing myself	i dont cry anymore than i used to	i am no more restless than usual	i have not lost interest in other people/activities	i make decisions about as well as ever	i dont consider myself as worthwhile and useful as i used to	i have less energy than i used to have	i sleep a lot more than usual	i am more irritable than usual	i have not experienced any change in my appetite	i cant concentrate as well as usual	i am too tired to do a lot of things i used to	i have not noticed any recent change in my interest in sex	medicine	3	male	21	unmarried	no	132	no	not smoke
344	i feel sad much of the time	i feel more discouraged	i do not feel like a failure	i dont enjoy things as i used to	i feel guilty over many things	i dont feel i am being punished	i feel the same about myself	i am more critical of myself than i used to be	i dont have any thoughts of killing myself	i feel like crying but i cant	i feel more restless than usuall	i am less interested in people/activities than before	i find it more difficult to make decisions than usual	i do not feel i am worthless	i have less energy than i used to have	i sleep somwhat more than usual	i am more irritable than usual	my appetite is much less than before	i cant concentrate as well as usual	i get more tired more easily than usual	i have not noticed any recent change in my interest in sex	medicine	3	male	22	unmarried	no	97	no	not smoke
345	i do not feel sad	i feel more discouraged	i do not feel like a failure	i get as much pleasure as i ever did from the things i enjoy	i dont feel guilty	i dont feel i am being punished	i feel the same about myself	i am more critical of myself than i used to be	i dont have any thoughts of killing myself	i dont cry anymore than i used to	i am no more restless than usual	i am less interested in people/activities than before	i make decisions about as well as ever	i do not feel i am worthless	i have as much energy as ever	i sleep somewhat less than usual	i am no more irritable than usual	my appetite is somewhat less than usual	i can concentrate as well as ever	i am no more tired than usual	i have not noticed any recent change in my interest in sex	medicine	3	male	22	unmarried	no	129	yes	daily
346	i feel sad much of the time	i am not discouraged about future	i do not feel like a failure	i get as much pleasure as i ever did from the things i enjoy	i feel guilty over many things	i feel i am being punished	i am disappointed in myself	i am more critical of myself than i used to be	i dont have any thoughts of killing myself	i cry more than i used to	i feel more restless than usuall	i have not lost interest in other people/activities	i find it more difficult to make decisions than usual	i feel more worthless as compared to other people	i have as much energy as ever	i sleep somewhat less than usual	i am no more irritable than usual	i have not experienced any change in my appetite	i can concentrate as well as ever	i get more tired more easily than usual	i am less interested in sex than i used to be	medicine	3	male	21	unmarried	no	110	yes	sometimes
347	i do not feel sad	i am not discouraged about future	i have failed more than i should have	i dont enjoy things as i used to	i feel guilty over many things	i feel i may be punished	i feel the same about myself	i dont criticize or blame my self more than usual	i dont have any thoughts of killing myself	i dont cry anymore than i used to	i feel more restless than usuall	i have not lost interest in other people/activities	i find it more difficult to make decisions than usual	i do not feel i am worthless	i have less energy than i used to have	i sleep somewhat less than usual	i am no more irritable than usual	i have not experienced any change in my appetite	i find i cant concentrate on anything	i am too tired to do a lot of things i used to	i have not noticed any recent change in my interest in sex	medicine	3	male	23	unmarried	no	94	yes	not smoke
348	i do not feel sad	i am not discouraged about future	i do not feel like a failure	i dont enjoy things as i used to	i feel guilty over many things	i dont feel i am being punished	i feel the same about myself	i am more critical of myself than i used to be	i dont have any thoughts of killing myself	i dont cry anymore than i used to	i am no more restless than usual	i have not lost interest in other people/activities	i make decisions about as well as ever	i do not feel i am worthless	i have as much energy as ever	i have not experienced any change in my sleep	i am no more irritable than usual	i have not experienced any change in my appetite	i can concentrate as well as ever	i am no more tired than usual	i have not noticed any recent change in my interest in sex	medicine	3	male	21	unmarried	no	145	yes	sometimes
349	i do not feel sad	i feel more discouraged	i do not feel like a failure	i dont enjoy things as i used to	i feel guilty over many things	i dont feel i am being punished	i feel the same about myself	i dont criticize or blame my self more than usual	i dont have any thoughts of killing myself	i dont cry anymore than i used to	i am no more restless than usual	i am less interested in people/activities than before	i make decisions about as well as ever	i do not feel i am worthless	i have less energy than i used to have		i am no more irritable than usual	i have not experienced any change in my appetite	i cant concentrate as well as usual	i am too tired to do a lot of things i used to	i have not noticed any recent change in my interest in sex	medicine	3	male	22	unmarried	no	101
350	i do not feel sad		i do not feel like a failure	i get very little pleasure	i dont feel guilty	i dont feel i am being punished	i feel the same about myself	i dont criticize or blame my self more than usual	i dont have any thoughts of killing myself	i dont cry anymore than i used to	i am no more restless than usual	i am less interested in people/activities than before	i make decisions about as well as ever	i do not feel i am worthless	i dont have enough energy to do very much	i sleep somewhat less than usual	i am no more irritable than usual	i have not experienced any change in my appetite	its hard to keep my mind on anything for long	i get more tired more easily than usual	i have not noticed any recent change in my interest in sex	medicine	3	male	22	unmarried	no	92	no	not smoke
351	i feel sad much of the time	i do not expect things to work out for me	i have failed more than i should have	i dont enjoy things as i used to	i feel guilty over many things	i feel i may be punished	i have lost confidence in myself	i am more critical of myself than i used to be	i dont have any thoughts of killing myself	i dont cry anymore than i used to	i am no more restless than usual	i am less interested in people/activities than before	i make decisions about as well as ever	i dont consider myself as worthwhile and useful as i used to	i dont have enough energy to do very much	i sleep a lot more than usual	i am more irritable than usual	my appetite is somewhat more than usual	i cant concentrate as well as usual	i am no more tired than usual	i have not noticed any recent change in my interest in sex	medicine	3	male	22	unmarried	yes	92	no	not smoke
352	i do not feel sad	i am not discouraged about future	i do not feel like a failure	i get as much pleasure as i ever did from the things i enjoy	i dont feel guilty	i dont feel i am being punished	i feel the same about myself	i am more critical of myself than i used to be	i dont have any thoughts of killing myself	i dont cry anymore than i used to	i am no more restless than usual	i am less interested in people/activities than before	i make decisions about as well as ever	i do not feel i am worthless	i have less energy than i used to have	i sleep somewhat less than usual	i am no more irritable than usual	my appetite is somewhat less than usual	i can concentrate as well as ever	i get more tired more easily than usual	i have not noticed any recent change in my interest in sex	medicine	3	male	22	unmarried	no	153	no	not smoke
353	i do not feel sad	i am not discouraged about future	i do not feel like a failure	i get as much pleasure as i ever did from the things i enjoy	i dont feel guilty	i dont feel i am being punished	i feel the same about myself	i dont criticize or blame my self more than usual	i have thoughts of killing myself, but will not carry them out	i dont cry anymore than i used to	i am no more restless than usual	i have not lost interest in other people/activities	i make decisions about as well as ever	i do not feel i am worthless	i have as much energy as ever	i have not experienced any change in my sleep	i am no more irritable than usual	i have not experienced any change in my appetite	i can concentrate as well as ever	i am no more tired than usual	i have not noticed any recent change in my interest in sex	medicine	3	male	21	unmarried	no	179	yes	not smoke
354	i do not feel sad	i am not discouraged about future	i do not feel like a failure	i dont enjoy things as i used to	i feel guilty over many things	i dont feel i am being punished	i feel the same about myself	i am more critical of myself than i used to be	i have thoughts of killing myself, but will not carry them out	i cry more than i used to	i feel more restless than usuall	i am less interested in people/activities than before	i make decisions about as well as ever	i do not feel i am worthless	i have as much energy as ever	i have not experienced any change in my sleep	i am no more irritable than usual	my appetite is somewhat less than usual	i can concentrate as well as ever	i am no more tired than usual	i have not noticed any recent change in my interest in sex	medicine	3	male	21	unmarried	no	105	no	not smoke
355	i feel sad much of the time	i am not discouraged about future	as i look back, i see lot of failure	i dont enjoy things as i used to	i dont feel guilty	i dont feel i am being punished	i feel the same about myself	i dont criticize or blame my self more than usual	i dont have any thoughts of killing myself	i dont cry anymore than i used to	i am so restless that its hard to stay still	i have not lost interest in other people/activities	i find it more difficult to make decisions than usual	i do not feel i am worthless	i dont have enough energy to do very much	i have not experienced any change in my sleep	i am no more irritable than usual	i have not experienced any change in my appetite	i can concentrate as well as ever	i am no more tired than usual	i have not noticed any recent change in my interest in sex	medicine	3	male	22	unmarried	no	100	no	not smoke
356	i do not feel sad	i feel more discouraged	i have failed more than i should have	i get as much pleasure as i ever did from the things i enjoy	i dont feel guilty	i dont feel i am being punished	i have lost confidence in myself	i am more critical of myself than i used to be	i dont have any thoughts of killing myself	i dont cry anymore than i used to	i am no more restless than usual	i have not lost interest in other people/activities	i make decisions about as well as ever	i do not feel i am worthless	i have as much energy as ever	i have not experienced any change in my sleep	i am no more irritable than usual	my appetite is somewhat less than usual	i can concentrate as well as ever	i am no more tired than usual	i have not noticed any recent change in my interest in sex	medicine	4	male	24	unmarried	no	106	no	not smoke
357	i do not feel sad	i feel more discouraged	i have failed more than i should have	i get as much pleasure as i ever did from the things i enjoy	i dont feel guilty	i dont feel i am being punished	i feel the same about myself	i dont criticize or blame my self more than usual	i dont have any thoughts of killing myself	i dont cry anymore than i used to	i am no more restless than usual	i have not lost interest in other people/activities	i make decisions about as well as ever	i do not feel i am worthless	i have as much energy as ever	i sleep somwhat more than usual	i am no more irritable than usual	i have not experienced any change in my appetite	i can concentrate as well as ever	i am no more tired than usual	i have not noticed any recent change in my interest in sex	medicine	4	male	23	unmarried	no	118	yes	not smoke
358	i do not feel sad	i am not discouraged about future	i do not feel like a failure	i get as much pleasure as i ever did from the things i enjoy	i feel guilty over many things	i feel i may be punished	i feel the same about myself		i dont have any thoughts of killing myself	i dont cry anymore than i used to	i am no more restless than usual	i have not lost interest in other people/activities		i do not feel i am worthless	i have less energy than i used to have	i sleep somwhat more than usual	i am no more irritable than usual	my appetite is somewhat less than usual	i cant concentrate as well as usual	i get more tired more easily than usual	i have not noticed any recent change in my interest in sex	medicine	4	male	22	unmarried	no	90	no	not smoke
359	i feel sad much of the time	i do not expect things to work out for me	i have failed more than i should have	i dont enjoy things as i used to	i dont feel guilty	i dont feel i am being punished	i dislike myself	i blame myself for everything bad that happens	i have thoughts of killing myself, but will not carry them out	i dont cry anymore than i used to	i feel more restless than usuall	i am less interested in people/activities than before	i have trouble making any decisions	i do not feel i am worthless	i have as much energy as ever	i sleep somewhat less than usual	i am more irritable than usual	i have not experienced any change in my appetite	i cant concentrate as well as usual	i get more tired more easily than usual	i have not noticed any recent change in my interest in sex	medicine	4	male	22	unmarried	no	44	no	not smoke
360	i do not feel sad	i feel more discouraged	i have failed more than i should have	i get as much pleasure as i ever did from the things i enjoy	i dont feel guilty	i feel i may be punished	i feel the same about myself	i dont criticize or blame my self more than usual	i dont have any thoughts of killing myself	i dont cry anymore than i used to	i am no more restless than usual	i have not lost interest in other people/activities	i make decisions about as well as ever	i do not feel i am worthless	i have as much energy as ever		i am no more irritable than usual	i have not experienced any change in my appetite	i cant concentrate as well as usual	i get more tired more easily than usual	i have not noticed any recent change in my interest in sex	medicine	4	male	22	unmarried	no	125	no	not smoke
361	i do not feel sad	i am not discouraged about future	i do not feel like a failure	i get as much pleasure as i ever did from the things i enjoy	i dont feel guilty	i dont feel i am being punished	i feel the same about myself	i dont criticize or blame my self more than usual	i dont have any thoughts of killing myself	i dont cry anymore than i used to	i am no more restless than usual	i am less interested in people/activities than before	i make decisions about as well as ever	i do not feel i am worthless	i have as much energy as ever	i sleep somewhat less than usual	i am no more irritable than usual	i have not experienced any change in my appetite	i can concentrate as well as ever	i get more tired more easily than usual	i have not noticed any recent change in my interest in sex	medicine	4	male	21	unmarried	no	104	yes	daily
362	i feel sad much of the time	i feel more discouraged	i do not feel like a failure	i dont enjoy things as i used to	i dont feel guilty	i dont feel i am being punished	i feel the same about myself	i am more critical of myself than i used to be	i dont have any thoughts of killing myself	i dont cry anymore than i used to	i am no more restless than usual	i am less interested in people/activities than before	i make decisions about as well as ever	i do not feel i am worthless	i have less energy than i used to have	i sleep somewhat less than usual	i am no more irritable than usual	my appetite is somewhat less than usual	i can concentrate as well as ever	i get more tired more easily than usual	i have not noticed any recent change in my interest in sex	medicine	4	male	23	unmarried	no	104	yes	sometimes
363	i feel sad much of the time	i am not discouraged about future	i do not feel like a failure	i get as much pleasure as i ever did from the things i enjoy	i feel guilty over many things	i dont feel i am being punished	i feel the same about myself	i am more critical of myself than i used to be	i dont have any thoughts of killing myself	i dont cry anymore than i used to	i feel more restless than usuall	i have not lost interest in other people/activities	i make decisions about as well as ever	i do not feel i am worthless	i have as much energy as ever	i have not experienced any change in my sleep	i am no more irritable than usual	i have not experienced any change in my appetite	i can concentrate as well as ever	i am no more tired than usual	i have not noticed any recent change in my interest in sex	medicine	4	male	20	unmarried	no	129	no	not smoke
364	i feel sad much of the time	i feel more discouraged	i do not feel like a failure	i dont enjoy things as i used to	i dont feel guilty	i dont feel i am being punished	i feel the same about myself	i dont criticize or blame my self more than usual	i dont have any thoughts of killing myself	i dont cry anymore than i used to	i feel more restless than usuall	i am less interested in people/activities than before	i make decisions about as well as ever	i do not feel i am worthless	i have as much energy as ever	i sleep somewhat less than usual	i am much more irritable than usual	i have not experienced any change in my appetite	i can concentrate as well as ever	i am no more tired than usual	i have not noticed any recent change in my interest in sex	medicine	4	male	23	unmarried	no	103	no	not smoke
365	i do not feel sad	i am not discouraged about future	i do not feel like a failure	i get as much pleasure as i ever did from the things i enjoy	i dont feel guilty	i dont feel i am being punished	i feel the same about myself	i dont criticize or blame my self more than usual	i dont have any thoughts of killing myself	i dont cry anymore than i used to	i am no more restless than usual	i have not lost interest in other people/activities	i make decisions about as well as ever	i do not feel i am worthless	i have as much energy as ever	i have not experienced any change in my sleep	i am no more irritable than usual	i have not experienced any change in my appetite	i can concentrate as well as ever	i am no more tired than usual	i have not noticed any recent change in my interest in sex	medicine	4	male	22	unmarried	no	126	no	not smoke
366	i do not feel sad	i do not expect things to work out for me	i do not feel like a failure	i get as much pleasure as i ever did from the things i enjoy	i dont feel guilty	i dont feel i am being punished	i feel the same about myself	i dont criticize or blame my self more than usual	i dont have any thoughts of killing myself	i dont cry anymore than i used to	i am no more restless than usual	i have not lost interest in other people/activities	i make decisions about as well as ever	i do not feel i am worthless	i have as much energy as ever	i have not experienced any change in my sleep	i am no more irritable than usual	my appetite is somewhat less than usual	i can concentrate as well as ever	i get more tired more easily than usual	i have not noticed any recent change in my interest in sex	medicine	4	male	23	unmarried	no	101	no	not smoke
367	i feel sad much of the time	i feel more discouraged	i do not feel like a failure	i get as much pleasure as i ever did from the things i enjoy	i feel guilty over many things	i feel i may be punished	i feel the same about myself	i dont criticize or blame my self more than usual	i dont have any thoughts of killing myself	i dont cry anymore than i used to	i am no more restless than usual	i have not lost interest in other people/activities	i make decisions about as well as ever	i do not feel i am worthless	i have as much energy as ever	i sleep a lot less than usual	i am no more irritable than usual	my appetite is somewhat less than usual	i cant concentrate as well as usual	i am no more tired than usual	i have not noticed any recent change in my interest in sex	medicine	4	male	21	unmarried	no	96	yes	daily
368	i do not feel sad	i am not discouraged about future	i do not feel like a failure	i get as much pleasure as i ever did from the things i enjoy	i dont feel guilty	i dont feel i am being punished	i feel the same about myself	i dont criticize or blame my self more than usual	i dont have any thoughts of killing myself	i dont cry anymore than i used to	i am no more restless than usual	i have not lost interest in other people/activities	i make decisions about as well as ever	i do not feel i am worthless	i have as much energy as ever	i have not experienced any change in my sleep	i am no more irritable than usual	i have not experienced any change in my appetite	i can concentrate as well as ever	i am no more tired than usual	i have not noticed any recent change in my interest in sex	medicine	4	male	24	unmarried	no	126	no	not smoke
369	i do not feel sad	i feel more discouraged	i have failed more than i should have	i get as much pleasure as i ever did from the things i enjoy	i dont feel guilty	i dont feel i am being punished	i feel the same about myself	i dont criticize or blame my self more than usual	i dont have any thoughts of killing myself	i dont cry anymore than i used to	i am no more restless than usual	i have not lost interest in other people/activities	i make decisions about as well as ever	i dont consider myself as worthwhile and useful as i used to	i have as much energy as ever	i sleep somwhat more than usual	i am no more irritable than usual	i have not experienced any change in my appetite	i cant concentrate as well as usual	i am no more tired than usual	i have not noticed any recent change in my interest in sex	medicine	4	male	23	unmarried	no	106	no	not smoke
370	i do not feel sad	i am not discouraged about future	i do not feel like a failure	i get as much pleasure as i ever did from the things i enjoy	i dont feel guilty	i dont feel i am being punished	i feel the same about myself	i dont criticize or blame my self more than usual	i dont have any thoughts of killing myself	i dont cry anymore than i used to	i am no more restless than usual	i have not lost interest in other people/activities	i make decisions about as well as ever	i do not feel i am worthless	i have as much energy as ever	i have not experienced any change in my sleep	i am no more irritable than usual	i have not experienced any change in my appetite	i can concentrate as well as ever	i am no more tired than usual	i have not noticed any recent change in my interest in sex	medicine	4	male	23	unmarried	no	128	yes	not smoke
371	i do not feel sad	i am not discouraged about future	i do not feel like a failure	i get as much pleasure as i ever did from the things i enjoy	i dont feel guilty	i dont feel i am being punished	i feel the same about myself	i dont criticize or blame my self more than usual	i dont have any thoughts of killing myself	i dont cry anymore than i used to	i am no more restless than usual	i have not lost interest in other people/activities	i make decisions about as well as ever	i do not feel i am worthless	i have as much energy as ever	i have not experienced any change in my sleep	i am no more irritable than usual	my appetite is somewhat less than usual	i can concentrate as well as ever	i am no more tired than usual	i have not noticed any recent change in my interest in sex	medicine	4	male	24	unmarried	no	113	no	not smoke
372	i do not feel sad	i am not discouraged about future	i do not feel like a failure	i get as much pleasure as i ever did from the things i enjoy	i dont feel guilty	i dont feel i am being punished	i feel the same about myself	i dont criticize or blame my self more than usual	i dont have any thoughts of killing myself	i dont cry anymore than i used to	i am no more restless than usual	i have not lost interest in other people/activities	i make decisions about as well as ever	i do not feel i am worthless	i have as much energy as ever	i have not experienced any change in my sleep	i am no more irritable than usual	i have not experienced any change in my appetite	i can concentrate as well as ever	i am no more tired than usual	i have not noticed any recent change in my interest in sex	medicine	4	male	23	unmarried	no	120	no	not smoke
373	i do not feel sad	i feel more discouraged	i feel i am a total failure	i get as much pleasure as i ever did from the things i enjoy	i dont feel guilty	i dont feel i am being punished	i feel the same about myself	i dont criticize or blame my self more than usual	i dont have any thoughts of killing myself	i dont cry anymore than i used to	i am no more restless than usual	its hard to get interested in anything	i find it more difficult to make decisions than usual	i do not feel i am worthless	i have as much energy as ever	i sleep a lot more than usual	i am no more irritable than usual	my appetite is somewhat more than usual	i find i cant concentrate on anything	i am too tired to do most of the things i used to	i have not noticed any recent change in my interest in sex	medicine	4	male	25	unmarried	no	129	no	not smoke
374	i feel sad much of the time	i do not expect things to work out for me	i have failed more than i should have	i dont enjoy things as i used to	i feel guilty over many things	i dont feel i am being punished	i am disappointed in myself	i am more critical of myself than i used to be	i dont have any thoughts of killing myself	i dont cry anymore than i used to	i am so restless that its hard to stay still	i am less interested in people/activities than before	i find it more difficult to make decisions than usual	i dont consider myself as worthwhile and useful as i used to	i have less energy than i used to have	i sleep somewhat less than usual	i am more irritable than usual	i have not experienced any change in my appetite	its hard to keep my mind on anything for long	i get more tired more easily than usual	i am much less interested in sex now	medicine	4	male	22	unmarried	no	97	yes	sometimes
375	i do not feel sad	i feel more discouraged	as i look back, i see lot of failure	i get as much pleasure as i ever did from the things i enjoy	i feel guilty over many things	i dont feel i am being punished	i feel the same about myself	i dont criticize or blame my self more than usual	i dont have any thoughts of killing myself	i dont cry anymore than i used to	i am no more restless than usual	i have not lost interest in other people/activities	i make decisions about as well as ever	i dont consider myself as worthwhile and useful as i used to	i have as much energy as ever	i have not experienced any change in my sleep	i am no more irritable than usual	i have not experienced any change in my appetite	i can concentrate as well as ever	i am no more tired than usual	i have not noticed any recent change in my interest in sex	medicine	4	male	27	unmarried	no	105	yes	sometimes
376	i feel sad much of the time	i am not discouraged about future	i have failed more than i should have	i get as much pleasure as i ever did from the things i enjoy	i feel guilty over many things	i dont feel i am being punished	i feel the same about myself	i criticize myself for all of my faults	i dont have any thoughts of killing myself	i dont cry anymore than i used to	i am no more restless than usual	i am less interested in people/activities than before	i make decisions about as well as ever	i do not feel i am worthless	i have as much energy as ever	i sleep somwhat more than usual	i am more irritable than usual	i have not experienced any change in my appetite	i cant concentrate as well as usual	i get more tired more easily than usual	i have not noticed any recent change in my interest in sex	medicine	4	male	22	unmarried	no	94	no	not smoke
377	i feel sad much of the time	i feel more discouraged	as i look back, i see lot of failure	i dont enjoy things as i used to	i feel guilty over many things	i dont feel i am being punished	i am disappointed in myself	i dont criticize or blame my self more than usual	i dont have any thoughts of killing myself	i dont cry anymore than i used to	i am no more restless than usual	its hard to get interested in anything	i find it more difficult to make decisions than usual	i feel more worthless as compared to other people	i dont have enough energy to do very much	i sleep somwhat more than usual	i am more irritable than usual	my appetite is much greater than usual	its hard to keep my mind on anything for long	i am too tired to do a lot of things i used to	i am less interested in sex than i used to be	medicine	4	male	23	unmarried	no	75	yes	daily
378	i do not feel sad	i feel more discouraged	i do not feel like a failure	i dont enjoy things as i used to	i feel guilty over many things	i dont feel i am being punished	i am disappointed in myself	i criticize myself for all of my faults	i have thoughts of killing myself, but will not carry them out	i feel like crying but i cant	i feel more restless than usuall	i have lost most of my interest in other people	i make decisions about as well as ever	i do not feel i am worthless	i have as much energy as ever	i sleep somewhat less than usual	i am more irritable than usual	my appetite is much less than before	i cant concentrate as well as usual	i get more tired more easily than usual		medicine	4	male	23	unmarried	no	129	no	not smoke
379	i do not feel sad	i am not discouraged about future	i have failed more than i should have	i get as much pleasure as i ever did from the things i enjoy	i feel guilty over many things	i dont feel i am being punished	i feel the same about myself	i dont criticize or blame my self more than usual	i dont have any thoughts of killing myself	i dont cry anymore than i used to	i am no more restless than usual	i have not lost interest in other people/activities	i make decisions about as well as ever	i dont consider myself as worthwhile and useful as i used to	i have as much energy as ever	i have not experienced any change in my sleep	i am no more irritable than usual	i have not experienced any change in my appetite	i can concentrate as well as ever	i get more tired more easily than usual	i have not noticed any recent change in my interest in sex	medicine	4	male	23	unmarried	no	137	yes	not smoke
380	i do not feel sad	i am not discouraged about future	i do not feel like a failure	i get as much pleasure as i ever did from the things i enjoy	i dont feel guilty	i dont feel i am being punished	i feel the same about myself	i dont criticize or blame my self more than usual	i dont have any thoughts of killing myself	i dont cry anymore than i used to	i am no more restless than usual	i have not lost interest in other people/activities	i make decisions about as well as ever	i do not feel i am worthless	i have as much energy as ever	i have not experienced any change in my sleep	i am no more irritable than usual	i have not experienced any change in my appetite	i cant concentrate as well as usual	i am no more tired than usual	i have not noticed any recent change in my interest in sex	medicine	4	male	22	unmarried	no	107	yes	daily
381	i do not feel sad	i am not discouraged about future	i do not feel like a failure	i dont enjoy things as i used to	i dont feel guilty	i dont feel i am being punished	i feel the same about myself	i am more critical of myself than i used to be	i dont have any thoughts of killing myself	i dont cry anymore than i used to	i am no more restless than usual	i have not lost interest in other people/activities	i make decisions about as well as ever	i do not feel i am worthless	i have less energy than i used to have	i sleep somewhat less than usual	i am no more irritable than usual	i have not experienced any change in my appetite	i can concentrate as well as ever	i am no more tired than usual	i have not noticed any recent change in my interest in sex	medicine	4	male	23	unmarried	no	88	yes	sometimes
382	i do not feel sad	i do not expect things to work out for me	i have failed more than i should have	i dont enjoy things as i used to	i feel quite guilty most of the time	i feel i may be punished	i have lost confidence in myself	i dont criticize or blame my self more than usual	i dont have any thoughts of killing myself	i dont cry anymore than i used to	i am no more restless than usual	i am less interested in people/activities than before	i make decisions about as well as ever	i do not feel i am worthless	i have less energy than i used to have	i sleep somewhat less than usual	i am no more irritable than usual	my appetite is somewhat less than usual	i cant concentrate as well as usual	i am too tired to do a lot of things i used to	i have not noticed any recent change in my interest in sex	medicine	4	male	23	unmarried	no	55	no	not smoke
383	i do not feel sad	i am not discouraged about future	i do not feel like a failure	i dont enjoy things as i used to	i feel guilty over many things	i dont feel i am being punished	i feel the same about myself	i am more critical of myself than i used to be	i dont have any thoughts of killing myself	i dont cry anymore than i used to	i feel more restless than usuall	i am less interested in people/activities than before	i make decisions about as well as ever	i feel more worthless as compared to other people	i have less energy than i used to have	i sleep a lot less than usual	i am more irritable than usual	my appetite is somewhat less than usual	i can concentrate as well as ever	i am too tired to do a lot of things i used to	i have not noticed any recent change in my interest in sex	medicine	4	male	22	unmarried	no	97	yes	daily
384	i do not feel sad	i am not discouraged about future	i do not feel like a failure	i dont enjoy things as i used to	i dont feel guilty	i dont feel i am being punished	i feel the same about myself	i dont criticize or blame my self more than usual	i dont have any thoughts of killing myself	i dont cry anymore than i used to	i am no more restless than usual	i am less interested in people/activities than before	i make decisions about as well as ever	i do not feel i am worthless	i have as much energy as ever	i have not experienced any change in my sleep	i am no more irritable than usual	my appetite is somewhat less than usual	i can concentrate as well as ever	i get more tired more easily than usual	i have not noticed any recent change in my interest in sex	medicine	4	male	21	married	no	128	no	not smoke
385	i do not feel sad	i am not discouraged about future	i have failed more than i should have	i get as much pleasure as i ever did from the things i enjoy	i feel guilty over many things	i dont feel i am being punished	i feel the same about myself	i am more critical of myself than i used to be	i dont have any thoughts of killing myself	i dont cry anymore than i used to	i feel more restless than usuall	i have not lost interest in other people/activities	i make decisions about as well as ever	i do not feel i am worthless	i have as much energy as ever	i have not experienced any change in my sleep	i am no more irritable than usual	i have not experienced any change in my appetite	i cant concentrate as well as usual	i am no more tired than usual	i have not noticed any recent change in my interest in sex	medicine	4	male	22	unmarried	no	133	no	not smoke
386	i do not feel sad	i am not discouraged about future	as i look back, i see lot of failure	i dont enjoy things as i used to	i feel guilty over many things	i dont feel i am being punished	i have lost confidence in myself	i dont criticize or blame my self more than usual	i dont have any thoughts of killing myself	i dont cry anymore than i used to	i am no more restless than usual	i am less interested in people/activities than before	i make decisions about as well as ever	i do not feel i am worthless	i have less energy than i used to have	i sleep a lot more than usual	i am no more irritable than usual	my appetite is somewhat more than usual	i can concentrate as well as ever	i am no more tired than usual	i have not noticed any recent change in my interest in sex	medicine	4	male	23	unmarried	no	113	yes	not smoke
387	i do not feel sad	i am not discouraged about future	i do not feel like a failure	i get as much pleasure as i ever did from the things i enjoy	i dont feel guilty	i dont feel i am being punished	i feel the same about myself	i dont criticize or blame my self more than usual	i dont have any thoughts of killing myself	i dont cry anymore than i used to	i am no more restless than usual	i have not lost interest in other people/activities	i make decisions about as well as ever	i do not feel i am worthless	i have as much energy as ever	i sleep somwhat more than usual	i am no more irritable than usual	i have not experienced any change in my appetite	i can concentrate as well as ever	i am no more tired than usual	i have not noticed any recent change in my interest in sex	medicine	4	male	22	unmarried	no	107	no	not smoke
388	i am sad all the time	i do not expect things to work out for me	as i look back, i see lot of failure	i cant get any pleasure from things i used to enjoy	i feel guilty over many things	i feel i may be punished	i am disappointed in myself	i criticize myself for all of my faults	i have thoughts of killing myself, but will not carry them out	i cry over every thing	i am no more restless than usual	its hard to get interested in anything	i find it more difficult to make decisions than usual	i feel more worthless as compared to other people	i dont have enough energy to do very much	i sleep a lot more than usual	i am more irritable than usual	my appetite is much less than before	its hard to keep my mind on anything for long	i am too tired to do a lot of things i used to	i am less interested in sex than i used to be	medicine	4	male	22	unmarried	no	84	no	not smoke
389	i do not feel sad	i feel more discouraged	i do not feel like a failure	i dont enjoy things as i used to	i dont feel guilty	i dont feel i am being punished	i feel the same about myself	i am more critical of myself than i used to be	i dont have any thoughts of killing myself	i feel like crying but i cant	i feel more restless than usuall	i have not lost interest in other people/activities	i find it more difficult to make decisions than usual	i do not feel i am worthless	i have less energy than i used to have	i sleep somewhat less than usual	i am no more irritable than usual	my appetite is somewhat more than usual	i can concentrate as well as ever	i am no more tired than usual	i have not noticed any recent change in my interest in sex	medicine	4	male	23	unmarried	no	98	yes	daily
390	i do not feel sad	i am not discouraged about future	i have failed more than i should have	i get as much pleasure as i ever did from the things i enjoy	i feel guilty over many things	i dont feel i am being punished	i feel the same about myself	i am more critical of myself than i used to be	i dont have any thoughts of killing myself	i dont cry anymore than i used to	i feel more restless than usuall	i am less interested in people/activities than before	i make decisions about as well as ever	i do not feel i am worthless	i have less energy than i used to have	i sleep somwhat more than usual	i am more irritable than usual	i have not experienced any change in my appetite	i can concentrate as well as ever	i get more tired more easily than usual	i have not noticed any recent change in my interest in sex	medicine	4	male	23	unmarried	no	144	no	not smoke
391	i feel sad much of the time	i feel more discouraged	i have failed more than i should have	i dont enjoy things as i used to	i feel guilty over many things	i dont feel i am being punished	i have lost confidence in myself	i criticize myself for all of my faults	i dont have any thoughts of killing myself	i dont cry anymore than i used to	i feel more restless than usuall	i am less interested in people/activities than before	i make decisions about as well as ever	i dont consider myself as worthwhile and useful as i used to	i dont have enough energy to do very much	i sleep a lot more than usual	i am no more irritable than usual	my appetite is somewhat more than usual	i cant concentrate as well as usual	i am too tired to do a lot of things i used to	i have not noticed any recent change in my interest in sex	medicine	4	male	23	unmarried	no	108	no	not smoke
392	i do not feel sad	i am not discouraged about future	i do not feel like a failure	i get as much pleasure as i ever did from the things i enjoy	i dont feel guilty	i dont feel i am being punished	i feel the same about myself	i dont criticize or blame my self more than usual	i dont have any thoughts of killing myself	i dont cry anymore than i used to	i am no more restless than usual	i have not lost interest in other people/activities	i make decisions about as well as ever	i do not feel i am worthless	i have as much energy as ever	i have not experienced any change in my sleep	i am no more irritable than usual	i have not experienced any change in my appetite	i cant concentrate as well as usual	i am no more tired than usual	i have not noticed any recent change in my interest in sex	medicine	4	male	23	unmarried	no	96	no	not smoke
393	i feel sad much of the time	i am not discouraged about future	i do not feel like a failure	i dont enjoy things as i used to	i feel quite guilty most of the time	i feel i am being punished	i feel the same about myself	i criticize myself for all of my faults	i dont have any thoughts of killing myself	i feel like crying but i cant	i am so restless that i have to keep moving	i am less interested in people/activities than before	i have much greater difficulty in making decisions than i used to	i do not feel i am worthless	i have less energy than i used to have	i sleep a lot more than usual	i am irritable all the time	i crave for food all the time	its hard to keep my mind on anything for long	i am too tired to do a lot of things i used to	i am less interested in sex than i used to be	medicine	4	male	23	unmarried	no	86	no	not smoke
394	i feel sad much of the time	i feel more discouraged	i do not feel like a failure	i dont enjoy things as i used to	i feel quite guilty most of the time	i dont feel i am being punished	i dislike myself	i dont criticize or blame my self more than usual	i have thoughts of killing myself, but will not carry them out	i cry more than i used to	i am no more restless than usual	its hard to get interested in anything	i have trouble making any decisions	i do not feel i am worthless	i dont have enough energy to do very much	i sleep a lot less than usual	i am much more irritable than usual	i crave for food all the time	i cant concentrate as well as usual	i am too tired to do a lot of things i used to	i have lost interest in sex completely	medicine	4	male	23	unmarried	no	84	yes	sometimes
395	i feel sad much of the time	i feel more discouraged	i do not feel like a failure	i dont enjoy things as i used to	i dont feel guilty	i dont feel i am being punished	i feel the same about myself	i dont criticize or blame my self more than usual	i dont have any thoughts of killing myself	i dont cry anymore than i used to	i feel more restless than usuall	i have not lost interest in other people/activities	i find it more difficult to make decisions than usual	i do not feel i am worthless	i have less energy than i used to have	i sleep somewhat less than usual	i am more irritable than usual	i have not experienced any change in my appetite	i cant concentrate as well as usual	i get more tired more easily than usual	i have not noticed any recent change in my interest in sex	medicine	4	male	22	unmarried	no	56	no	not smoke
396	i do not feel sad	i am not discouraged about future	i have failed more than i should have	i dont enjoy things as i used to	i feel guilty over many things	i dont feel i am being punished	i feel the same about myself	i am more critical of myself than i used to be	i dont have any thoughts of killing myself	i dont cry anymore than i used to	i am no more restless than usual	i have not lost interest in other people/activities	i make decisions about as well as ever	i do not feel i am worthless	i have less energy than i used to have	i sleep somwhat more than usual	i am no more irritable than usual	i have not experienced any change in my appetite	i can concentrate as well as ever	i am no more tired than usual	i am less interested in sex than i used to be	medicine	4	male	23	unmarried	no	112	no	not smoke
397	i do not feel sad	i am not discouraged about future	i have failed more than i should have	i dont enjoy things as i used to	i dont feel guilty	i dont feel i am being punished	i am disappointed in myself	i am more critical of myself than i used to be	i dont have any thoughts of killing myself	i dont cry anymore than i used to	i feel more restless than usuall	i have not lost interest in other people/activities	i make decisions about as well as ever	i do not feel i am worthless	i have less energy than i used to have	i sleep somewhat less than usual	i am more irritable than usual	my appetite is somewhat more than usual	i cant concentrate as well as usual	i get more tired more easily than usual		medicine	4	male	25	unmarried	no	107	no	not smoke
398	i feel sad much of the time	i am not discouraged about future	i do not feel like a failure	i dont enjoy things as i used to	i feel guilty over many things	i feel i may be punished	i feel the same about myself	i am more critical of myself than i used to be	i dont have any thoughts of killing myself	i dont cry anymore than i used to	i feel more restless than usuall	i am less interested in people/activities than before	i make decisions about as well as ever	i do not feel i am worthless	i have less energy than i used to have	i sleep a lot more than usual	i am more irritable than usual	my appetite is somewhat more than usual	i can concentrate as well as ever	i get more tired more easily than usual	i have not noticed any recent change in my interest in sex	medicine	4	male	22	unmarried	no	79	yes	not smoke
399	i do not feel sad	i feel more discouraged	i have failed more than i should have	i dont enjoy things as i used to	i dont feel guilty	i dont feel i am being punished	i feel the same about myself	i am more critical of myself than i used to be	i dont have any thoughts of killing myself	i dont cry anymore than i used to	i am no more restless than usual	i have not lost interest in other people/activities	i make decisions about as well as ever	i do not feel i am worthless	i have less energy than i used to have	i sleep a lot more than usual	i am no more irritable than usual	my appetite is somewhat more than usual	i can concentrate as well as ever	i get more tired more easily than usual	i have not noticed any recent change in my interest in sex	medicine	4	male	23	unmarried	no	113	no	not smoke
400	i do not feel sad	i am not discouraged about future	i do not feel like a failure	i get as much pleasure as i ever did from the things i enjoy	i dont feel guilty	i dont feel i am being punished	i feel the same about myself	i dont criticize or blame my self more than usual	i dont have any thoughts of killing myself	i dont cry anymore than i used to	i am no more restless than usual	i have not lost interest in other people/activities	i make decisions about as well as ever	i do not feel i am worthless	i dont have enough energy to do very much	i sleep somwhat more than usual	i am no more irritable than usual	i have not experienced any change in my appetite	i can concentrate as well as ever	i am no more tired than usual	i have not noticed any recent change in my interest in sex	medicine	4	male	22	unmarried	no	116	no	not smoke
401	i feel sad much of the time	i feel more discouraged	i have failed more than i should have	i dont enjoy things as i used to	i feel guilty over many things	i feel i may be punished	i dislike myself	i criticize myself for all of my faults	i dont have any thoughts of killing myself	i dont cry anymore than i used to	i feel more restless than usuall	i am less interested in people/activities than before	i find it more difficult to make decisions than usual	i dont consider myself as worthwhile and useful as i used to	i have less energy than i used to have	i sleep somwhat more than usual	i am more irritable than usual	my appetite is much greater than usual	i cant concentrate as well as usual	i am no more tired than usual	i have not noticed any recent change in my interest in sex	medicine	4	male	22	unmarried	no	90	yes	sometimes
402	i feel sad much of the time	i feel more discouraged	i have failed more than i should have	i dont enjoy things as i used to	i feel guilty over many things	i feel i am being punished	i dislike myself	i criticize myself for all of my faults	i dont have any thoughts of killing myself	i feel like crying but i cant	i feel more restless than usuall	i have lost most of my interest in other people	i find it more difficult to make decisions than usual	i dont consider myself as worthwhile and useful as i used to	i dont have enough energy to do very much	i sleep somwhat more than usual	i am much more irritable than usual	my appetite is much greater than usual	i can concentrate as well as ever	i get more tired more easily than usual	i have not noticed any recent change in my interest in sex	medicine	4	male	22	unmarried	no	88	no	not smoke
403	i do not feel sad	i am not discouraged about future	i do not feel like a failure	i get as much pleasure as i ever did from the things i enjoy	i dont feel guilty	i dont feel i am being punished	i feel the same about myself	i dont criticize or blame my self more than usual	i dont have any thoughts of killing myself	i dont cry anymore than i used to	i am no more restless than usual	i have not lost interest in other people/activities	i make decisions about as well as ever	i do not feel i am worthless	i have less energy than i used to have	i sleep somewhat less than usual	i am no more irritable than usual	my appetite is somewhat less than usual	i can concentrate as well as ever	i am no more tired than usual	i have not noticed any recent change in my interest in sex	medicine	4	male	23	unmarried	no	129	no	not smoke
404	i do not feel sad	i am not discouraged about future	i do not feel like a failure	i dont enjoy things as i used to	i dont feel guilty	i feel i may be punished	i feel the same about myself	i dont criticize or blame my self more than usual	i dont have any thoughts of killing myself	i cry more than i used to	i am no more restless than usual	i am less interested in people/activities than before	i make decisions about as well as ever	i do not feel i am worthless	i have less energy than i used to have	i have not experienced any change in my sleep	i am no more irritable than usual	my appetite is somewhat less than usual	i can concentrate as well as ever	i am no more tired than usual	i have not noticed any recent change in my interest in sex	medicine	4	male	23	unmarried	no	130	no	not smoke
405	i feel sad much of the time	i feel more discouraged	i do not feel like a failure	i dont enjoy things as i used to	i dont feel guilty	i dont feel i am being punished	i have lost confidence in myself	i blame myself for everything bad that happens	i have thoughts of killing myself, but will not carry them out	i dont cry anymore than i used to	i feel more restless than usuall	i am less interested in people/activities than before	i have trouble making any decisions	i feel more worthless as compared to other people	i have as much energy as ever	i have not experienced any change in my sleep	i am no more irritable than usual	i have not experienced any change in my appetite	its hard to keep my mind on anything for long	i am no more tired than usual	i have not noticed any recent change in my interest in sex	medicine	4	male	22	unmarried	no	100	no	not smoke
406	i feel sad much of the time	i feel more discouraged	i do not feel like a failure	i dont enjoy things as i used to	i dont feel guilty	i dont feel i am being punished	i have lost confidence in myself	i dont criticize or blame my self more than usual	i dont have any thoughts of killing myself	i dont cry anymore than i used to	i feel more restless than usuall	i have not lost interest in other people/activities	i make decisions about as well as ever	i do not feel i am worthless	i have less energy than i used to have	i sleep somwhat more than usual	i am no more irritable than usual	my appetite is somewhat more than usual	i can concentrate as well as ever	i get more tired more easily than usual	i have not noticed any recent change in my interest in sex	medicine	4	male	21	unmarried	no	97	no	not smoke
407	i do not feel sad	i am not discouraged about future	i do not feel like a failure	i get as much pleasure as i ever did from the things i enjoy	i dont feel guilty	i dont feel i am being punished	i feel the same about myself	i dont criticize or blame my self more than usual	i dont have any thoughts of killing myself	i dont cry anymore than i used to	i am no more restless than usual	i have not lost interest in other people/activities	i make decisions about as well as ever	i do not feel i am worthless	i have as much energy as ever	i sleep somwhat more than usual	i am no more irritable than usual	i have not experienced any change in my appetite	i can concentrate as well as ever	i am no more tired than usual	i have not noticed any recent change in my interest in sex	medicine	4	male	23	unmarried	no	122	no	not smoke
408	i do not feel sad	i am not discouraged about future	i do not feel like a failure	i get as much pleasure as i ever did from the things i enjoy	i dont feel guilty	i dont feel i am being punished	i feel the same about myself	i dont criticize or blame my self more than usual	i dont have any thoughts of killing myself	i dont cry anymore than i used to	i am no more restless than usual	i have not lost interest in other people/activities	i make decisions about as well as ever	i do not feel i am worthless	i have as much energy as ever	i sleep somwhat more than usual	i am no more irritable than usual	i have not experienced any change in my appetite	i can concentrate as well as ever	i am no more tired than usual	i have not noticed any recent change in my interest in sex	medicine	4	male	22	unmarried	no	119	yes	not smoke
409	i feel sad much of the time	i am not discouraged about future	i have failed more than i should have	i get as much pleasure as i ever did from the things i enjoy	i feel guilty over many things	i feel i may be punished	i feel the same about myself	i criticize myself for all of my faults	i dont have any thoughts of killing myself	i dont cry anymore than i used to	i am no more restless than usual	i am less interested in people/activities than before	i make decisions about as well as ever	i do not feel i am worthless	i have as much energy as ever	i sleep somwhat more than usual	i am more irritable than usual	i have not experienced any change in my appetite	i cant concentrate as well as usual	i get more tired more easily than usual	i have not noticed any recent change in my interest in sex	medicine	4	male	22	unmarried	no	94	yes	not smoke
410	i do not feel sad	i am not discouraged about future	i do not feel like a failure	i get as much pleasure as i ever did from the things i enjoy	i dont feel guilty	i dont feel i am being punished	i feel the same about myself	i dont criticize or blame my self more than usual	i dont have any thoughts of killing myself	i dont cry anymore than i used to	i am no more restless than usual	i have not lost interest in other people/activities	i make decisions about as well as ever	i do not feel i am worthless	i have as much energy as ever	i have not experienced any change in my sleep	i am no more irritable than usual	my appetite is somewhat more than usual	i can concentrate as well as ever	i am no more tired than usual	i have not noticed any recent change in my interest in sex	medicine	4	male	22	unmarried	no	130	no	not smoke
411	i do not feel sad	i am not discouraged about future	i do not feel like a failure	i get as much pleasure as i ever did from the things i enjoy	i dont feel guilty	i dont feel i am being punished	i feel the same about myself	i dont criticize or blame my self more than usual	i dont have any thoughts of killing myself	i dont cry anymore than i used to	i am no more restless than usual	i am less interested in people/activities than before	i make decisions about as well as ever	i do not feel i am worthless	i have as much energy as ever	i sleep somewhat less than usual	i am no more irritable than usual	i have not experienced any change in my appetite	i can concentrate as well as ever	i am no more tired than usual	i have not noticed any recent change in my interest in sex	medicine	4	male	23	married	no	131	no	not smoke
412	i feel sad much of the time	i feel more discouraged	as i look back, i see lot of failure	i dont enjoy things as i used to	i feel guilty over many things	i feel i may be punished	i am disappointed in myself	i dont criticize or blame my self more than usual	i dont have any thoughts of killing myself	i feel like crying but i cant	i am no more restless than usual	i have not lost interest in other people/activities	i make decisions about as well as ever	i dont consider myself as worthwhile and useful as i used to	i have less energy than i used to have	i sleep somwhat more than usual	i am more irritable than usual	my appetite is somewhat less than usual	i cant concentrate as well as usual	i am too tired to do a lot of things i used to	i have not noticed any recent change in my interest in sex	medicine	4	male	23	unmarried	no	105	yes	not smoke
413	i do not feel sad	i am not discouraged about future	i do not feel like a failure	i get as much pleasure as i ever did from the things i enjoy	i dont feel guilty	i dont feel i am being punished	i have lost confidence in myself	i dont criticize or blame my self more than usual	i dont have any thoughts of killing myself	i dont cry anymore than i used to	i am no more restless than usual	i am less interested in people/activities than before	i make decisions about as well as ever	i do not feel i am worthless	i have less energy than i used to have	i have not experienced any change in my sleep	i am more irritable than usual	i have not experienced any change in my appetite	i can concentrate as well as ever	i am no more tired than usual	i have not noticed any recent change in my interest in sex	medicine	4	male	23	unmarried	no	121	yes	sometimes
414	i do not feel sad	i am not discouraged about future	i do not feel like a failure	i get as much pleasure as i ever did from the things i enjoy	i dont feel guilty	i feel i may be punished	i feel the same about myself	i dont criticize or blame my self more than usual	i dont have any thoughts of killing myself	i dont cry anymore than i used to	i am no more restless than usual	i am less interested in people/activities than before	i make decisions about as well as ever	i do not feel i am worthless	i have less energy than i used to have	i have not experienced any change in my sleep	i am no more irritable than usual	i have not experienced any change in my appetite	i can concentrate as well as ever	i get more tired more easily than usual	i have not noticed any recent change in my interest in sex	medicine	4	male	22	unmarried	no	117	no	not smoke
415	i feel sad much of the time	i feel more discouraged	as i look back, i see lot of failure	i get as much pleasure as i ever did from the things i enjoy	i feel guilty over many things	i dont feel i am being punished	i have lost confidence in myself	i am more critical of myself than i used to be	i dont have any thoughts of killing myself	i dont cry anymore than i used to	i feel more restless than usuall	i am less interested in people/activities than before	i find it more difficult to make decisions than usual	i dont consider myself as worthwhile and useful as i used to	i have less energy than i used to have	i sleep somwhat more than usual	i am more irritable than usual	i have not experienced any change in my appetite	i cant concentrate as well as usual	i get more tired more easily than usual	i have not noticed any recent change in my interest in sex	medicine	4	male	23	unmarried	no	79	no	not smoke
416	i feel sad much of the time	i feel more discouraged	i do not feel like a failure	i dont enjoy things as i used to	i dont feel guilty	i dont feel i am being punished	i feel the same about myself	i dont criticize or blame my self more than usual	i dont have any thoughts of killing myself	i dont cry anymore than i used to	i feel more restless than usuall	i am less interested in people/activities than before	i make decisions about as well as ever	i do not feel i am worthless	i have as much energy as ever	i sleep somewhat less than usual	i am no more irritable than usual	my appetite is somewhat less than usual	i can concentrate as well as ever	i am no more tired than usual	i have not noticed any recent change in my interest in sex	medicine	4	male	22	unmarried	no	132	no	not smoke
417	i do not feel sad	i am not discouraged about future	i do not feel like a failure	i get as much pleasure as i ever did from the things i enjoy	i dont feel guilty	i dont feel i am being punished	i feel the same about myself	i dont criticize or blame my self more than usual	i dont have any thoughts of killing myself	i dont cry anymore than i used to	i am no more restless than usual	i have not lost interest in other people/activities	i make decisions about as well as ever	i do not feel i am worthless	i have less energy than i used to have	i sleep somewhat less than usual	i am no more irritable than usual	i have not experienced any change in my appetite	i cant concentrate as well as usual	i get more tired more easily than usual	i have not noticed any recent change in my interest in sex	medicine	4	male	23	unmarried	no	102	no	not smoke
418	i do not feel sad	i am not discouraged about future	i do not feel like a failure	i dont enjoy things as i used to	i dont feel guilty	i dont feel i am being punished	i feel the same about myself	i dont criticize or blame my self more than usual	i dont have any thoughts of killing myself	i dont cry anymore than i used to	i feel more restless than usuall	i am less interested in people/activities than before	i make decisions about as well as ever	i do not feel i am worthless	i have less energy than i used to have	i sleep somewhat less than usual	i am more irritable than usual	my appetite is somewhat less than usual	i can concentrate as well as ever	i get more tired more easily than usual	i am less interested in sex than i used to be	medicine	4	male	22	unmarried	no	129	yes	daily
419	i feel sad much of the time	i feel more discouraged	i do not feel like a failure	i get as much pleasure as i ever did from the things i enjoy	i feel quite guilty most of the time	i feel i may be punished	i am disappointed in myself	i am more critical of myself than i used to be	i dont have any thoughts of killing myself	i feel like crying but i cant	i feel more restless than usuall	i am less interested in people/activities than before	i find it more difficult to make decisions than usual	i do not feel i am worthless	i have as much energy as ever	i sleep somewhat less than usual	i am more irritable than usual	my appetite is somewhat more than usual	its hard to keep my mind on anything for long	i get more tired more easily than usual	i have not noticed any recent change in my interest in sex	medicine	4	male	23	unmarried	no	91	no	not smoke
420	i am sad all the time	i feel more discouraged		i get as much pleasure as i ever did from the things i enjoy	i feel guilty over many things	i dont feel i am being punished	i feel the same about myself	i dont criticize or blame my self more than usual	i dont have any thoughts of killing myself	i dont cry anymore than i used to	i am no more restless than usual	its hard to get interested in anything	i make decisions about as well as ever	i do not feel i am worthless	i have as much energy as ever	i sleep somwhat more than usual	i am more irritable than usual	my appetite is somewhat less than usual	its hard to keep my mind on anything for long	i get more tired more easily than usual	i have not noticed any recent change in my interest in sex	medicine	4	male	22	unmarried	no	91	no	not smoke
421	i do not feel sad	i am not discouraged about future	i have failed more than i should have	i dont enjoy things as i used to	i feel guilty over many things	i feel i may be punished	i feel the same about myself	i criticize myself for all of my faults	i dont have any thoughts of killing myself	i dont cry anymore than i used to	i am no more restless than usual	i have not lost interest in other people/activities	i make decisions about as well as ever	i feel more worthless as compared to other people	i have less energy than i used to have	i sleep somwhat more than usual	i am no more irritable than usual	i have not experienced any change in my appetite	i cant concentrate as well as usual	i get more tired more easily than usual	i have not noticed any recent change in my interest in sex	medicine	5	male	26	unmarried	no	99	no	not smoke
422	i do not feel sad	i am not discouraged about future	i do not feel like a failure	i dont enjoy things as i used to	i feel guilty over many things	i dont feel i am being punished	i feel the same about myself	i am more critical of myself than i used to be	i dont have any thoughts of killing myself	i dont cry anymore than i used to	i am no more restless than usual	i am less interested in people/activities than before	i make decisions about as well as ever	i do not feel i am worthless	i have as much energy as ever	i sleep somwhat more than usual	i am no more irritable than usual	i have not experienced any change in my appetite	i can concentrate as well as ever	i get more tired more easily than usual	i have not noticed any recent change in my interest in sex	medicine	5	male	23	unmarried	no	128	yes	not smoke
423	i feel sad much of the time	i am not discouraged about future	i do not feel like a failure	i dont enjoy things as i used to	i feel guilty over many things	i dont feel i am being punished	i feel the same about myself	i am more critical of myself than i used to be	i dont have any thoughts of killing myself	i dont cry anymore than i used to	i feel more restless than usuall	i am less interested in people/activities than before	i make decisions about as well as ever	i do not feel i am worthless	i have less energy than i used to have	i sleep somwhat more than usual	i am more irritable than usual	my appetite is much less than before	i cant concentrate as well as usual	i get more tired more easily than usual	i have not noticed any recent change in my interest in sex	medicine	5	male	23	unmarried	no	117	yes	daily
424	i do not feel sad	i feel more discouraged	i do not feel like a failure	i dont enjoy things as i used to	i dont feel guilty	i dont feel i am being punished	i feel the same about myself	i dont criticize or blame my self more than usual	i dont have any thoughts of killing myself	i dont cry anymore than i used to	i feel more restless than usuall	i am less interested in people/activities than before	i make decisions about as well as ever	i dont consider myself as worthwhile and useful as i used to	i have less energy than i used to have	i sleep somwhat more than usual	i am more irritable than usual	my appetite is somewhat more than usual	i cant concentrate as well as usual	i get more tired more easily than usual	i am much less interested in sex now	medicine	5	male	25	unmarried	no	92	no	not smoke
425	i do not feel sad	i feel more discouraged	i do not feel like a failure	i dont enjoy things as i used to	i dont feel guilty	i dont feel i am being punished	i feel the same about myself	i am more critical of myself than i used to be	i dont have any thoughts of killing myself	i dont cry anymore than i used to	i am no more restless than usual	i have not lost interest in other people/activities	i make decisions about as well as ever	i do not feel i am worthless	i have as much energy as ever	i have not experienced any change in my sleep	i am no more irritable than usual	i have not experienced any change in my appetite	i find i cant concentrate on anything	i am no more tired than usual	i have not noticed any recent change in my interest in sex	medicine	5	male	24	unmarried	no	86	no	not smoke
426	i am so sad that i cant stand it	i feel my future is hopeless	i feel i am a total failure	i get very little pleasure	i feel guilty over many things	i feel i may be punished	i have lost confidence in myself	i criticize myself for all of my faults	i have thoughts of killing myself, but will not carry them out	i feel like crying but i cant	i am so restless that its hard to stay still	i have lost most of my interest in other people	i have trouble making any decisions	i feel utterly worthless	i dont have enough energy to do very much	i wake up 1-2 hours early and cant get back to sleep	i am irritable all the time	my appetite is much less than before	its hard to keep my mind on anything for long	i am too tired to do a lot of things i used to	i am much less interested in sex now	medicine	5	male	23	unmarried	no	74	no	not smoke
427	i do not feel sad	i feel more discouraged	i do not feel like a failure	i dont enjoy things as i used to	i feel guilty over many things	i feel i may be punished	i feel the same about myself	i dont criticize or blame my self more than usual	i dont have any thoughts of killing myself	i dont cry anymore than i used to	i am no more restless than usual	i have not lost interest in other people/activities	i make decisions about as well as ever	i do not feel i am worthless	i have as much energy as ever	i sleep somwhat more than usual	i am more irritable than usual	i have not experienced any change in my appetite	i cant concentrate as well as usual	i get more tired more easily than usual	i have not noticed any recent change in my interest in sex	medicine	5	male	23	unmarried	no	99	yes	not smoke
428	i feel sad much of the time	i am not discouraged about future	i have failed more than i should have	i get as much pleasure as i ever did from the things i enjoy	i feel guilty over many things	i feel i may be punished	i have lost confidence in myself	i dont criticize or blame my self more than usual	i dont have any thoughts of killing myself	i dont cry anymore than i used to	i feel more restless than usuall	i am less interested in people/activities than before	i make decisions about as well as ever	i do not feel i am worthless	i have less energy than i used to have	i sleep somewhat less than usual	i am more irritable than usual	i have not experienced any change in my appetite	i cant concentrate as well as usual	i get more tired more easily than usual	i am less interested in sex than i used to be	medicine	5	male	23	unmarried	no	121	no	not smoke
429	i do not feel sad	i am not discouraged about future	i have failed more than i should have	i dont enjoy things as i used to	i feel guilty over many things	i dont feel i am being punished	i feel the same about myself	i am more critical of myself than i used to be	i dont have any thoughts of killing myself	i dont cry anymore than i used to	i feel more restless than usuall	i am less interested in people/activities than before	i make decisions about as well as ever	i do not feel i am worthless	i have less energy than i used to have	i sleep somewhat less than usual	i am no more irritable than usual	i have not experienced any change in my appetite	i cant concentrate as well as usual	i get more tired more easily than usual	i have not noticed any recent change in my interest in sex	medicine	5	male	24	unmarried	no	78	no	not smoke
430	i do not feel sad	i am not discouraged about future	i do not feel like a failure	i dont enjoy things as i used to	i dont feel guilty	i dont feel i am being punished	i feel the same about myself	i dont criticize or blame my self more than usual	i dont have any thoughts of killing myself	i dont cry anymore than i used to	i am no more restless than usual	i am less interested in people/activities than before	i make decisions about as well as ever	i do not feel i am worthless	i have as much energy as ever	i have not experienced any change in my sleep	i am no more irritable than usual	i have not experienced any change in my appetite	i can concentrate as well as ever	i am no more tired than usual	i have not noticed any recent change in my interest in sex	medicine	5	male	23	unmarried	no	119	no	not smoke
431	i do not feel sad	i feel more discouraged	i do not feel like a failure	i get as much pleasure as i ever did from the things i enjoy	i feel guilty over many things	i dont feel i am being punished	i feel the same about myself	i dont criticize or blame my self more than usual	i dont have any thoughts of killing myself	i dont cry anymore than i used to	i am no more restless than usual	i have not lost interest in other people/activities	i make decisions about as well as ever	i do not feel i am worthless	i have as much energy as ever	i sleep somewhat less than usual	i am more irritable than usual	my appetite is much greater than usual	i cant concentrate as well as usual	i get more tired more easily than usual	i have not noticed any recent change in my interest in sex	medicine	5	male	23	unmarried		101	no	not smoke
432	i do not feel sad	i am not discouraged about future	i have failed more than i should have	i get as much pleasure as i ever did from the things i enjoy	i feel quite guilty most of the time	i feel i may be punished	i have lost confidence in myself	i am more critical of myself than i used to be	i would like to kill myself	i cry over every thing	i am no more restless than usual	i am less interested in people/activities than before	i find it more difficult to make decisions than usual	i dont consider myself as worthwhile and useful as i used to	i have as much energy as ever	i have not experienced any change in my sleep	i am no more irritable than usual	i have not experienced any change in my appetite	i cant concentrate as well as usual	i get more tired more easily than usual	i have not noticed any recent change in my interest in sex	medicine	5	male	24	unmarried	no	133	no	not smoke
433	i feel sad much of the time																					medicine	5	male	22	unmarried	no	118	yes	daily
434	i do not feel sad	i am not discouraged about future	i do not feel like a failure	i get as much pleasure as i ever did from the things i enjoy	i feel guilty over many things	i feel i may be punished	i feel the same about myself	i dont criticize or blame my self more than usual	i dont have any thoughts of killing myself	i dont cry anymore than i used to	i am no more restless than usual	i have not lost interest in other people/activities	i make decisions about as well as ever	i do not feel i am worthless	i have as much energy as ever	i have not experienced any change in my sleep	i am no more irritable than usual	i have not experienced any change in my appetite	i can concentrate as well as ever	i am no more tired than usual	i have not noticed any recent change in my interest in sex	medicine	5	male	23	unmarried	no	118	no	not smoke
435	i do not feel sad	i am not discouraged about future	i do not feel like a failure	i dont enjoy things as i used to	i feel guilty over many things	i dont feel i am being punished	i feel the same about myself	i am more critical of myself than i used to be	i have thoughts of killing myself, but will not carry them out	i cry more than i used to	i am so restless that its hard to stay still	i have lost most of my interest in other people	i find it more difficult to make decisions than usual	i do not feel i am worthless	i have less energy than i used to have	i sleep somewhat less than usual	i am more irritable than usual	my appetite is somewhat less than usual	i can concentrate as well as ever	i am too tired to do a lot of things i used to	i have not noticed any recent change in my interest in sex	medicine	5	male	22	unmarried	no	95	yes	sometimes
436	i feel sad much of the time	i feel more discouraged	i do not feel like a failure	i get as much pleasure as i ever did from the things i enjoy	i feel quite guilty most of the time	i dont feel i am being punished	i am disappointed in myself	i criticize myself for all of my faults	i have thoughts of killing myself, but will not carry them out	i cry more than i used to	i am so restless that its hard to stay still	i have lost most of my interest in other people	i find it more difficult to make decisions than usual	i dont consider myself as worthwhile and useful as i used to	i dont have enough energy to do very much	i sleep a lot less than usual	i am irritable all the time	my appetite is somewhat more than usual	its hard to keep my mind on anything for long	i am too tired to do a lot of things i used to	i have not noticed any recent change in my interest in sex	medicine	5	male	23	unmarried	no	107	no	not smoke
437	i do not feel sad	i am not discouraged about future	i do not feel like a failure	i get as much pleasure as i ever did from the things i enjoy	i dont feel guilty	i dont feel i am being punished	i feel the same about myself	i dont criticize or blame my self more than usual	i dont have any thoughts of killing myself	i dont cry anymore than i used to	i am no more restless than usual	i have not lost interest in other people/activities	i make decisions about as well as ever	i do not feel i am worthless	i have as much energy as ever	i have not experienced any change in my sleep	i am no more irritable than usual	my appetite is somewhat less than usual	i can concentrate as well as ever	i am no more tired than usual	i have not noticed any recent change in my interest in sex	medicine	5	male	23	unmarried	no	130	no	not smoke
438	i do not feel sad	i feel more discouraged	i have failed more than i should have	i get as much pleasure as i ever did from the things i enjoy	i feel guilty over many things	i dont feel i am being punished	i am disappointed in myself	i am more critical of myself than i used to be	i dont have any thoughts of killing myself	i feel like crying but i cant	i am so restless that its hard to stay still	i have lost most of my interest in other people	i make decisions about as well as ever	i dont consider myself as worthwhile and useful as i used to	i have less energy than i used to have	i have not experienced any change in my sleep	i am more irritable than usual	i have not experienced any change in my appetite	i cant concentrate as well as usual	i am too tired to do a lot of things i used to	i have not noticed any recent change in my interest in sex	medicine	5	male	22	unmarried	no	117	no	not smoke
439	i do not feel sad	i am not discouraged about future	i do not feel like a failure	i dont enjoy things as i used to	i dont feel guilty	i dont feel i am being punished	i feel the same about myself	i dont criticize or blame my self more than usual	i dont have any thoughts of killing myself	i dont cry anymore than i used to	i am no more restless than usual	i have not lost interest in other people/activities	i make decisions about as well as ever	i do not feel i am worthless	i have as much energy as ever	i have not experienced any change in my sleep	i am no more irritable than usual	i have not experienced any change in my appetite	i can concentrate as well as ever	i am no more tired than usual	i am less interested in sex than i used to be	medicine	5	male	23	unmarried	no	92	no	not smoke
440	i feel sad much of the time	i feel more discouraged	i do not feel like a failure	i get very little pleasure	i feel guilty over many things	i dont feel i am being punished	i have lost confidence in myself	i dont criticize or blame my self more than usual	i dont have any thoughts of killing myself	i cry more than i used to	i am so restless that i have to keep moving	i have lost most of my interest in other people	i find it more difficult to make decisions than usual	i do not feel i am worthless	i have less energy than i used to have	i sleep somewhat less than usual	i am much more irritable than usual	my appetite is much less than before	its hard to keep my mind on anything for long	i get more tired more easily than usual	i am much less interested in sex now	medicine	5	male	23	unmarried	no	77	no	not smoke
441	i feel sad much of the time	i feel more discouraged	as i look back, i see lot of failure	i get very little pleasure	i dont feel guilty	i dont feel i am being punished	i have lost confidence in myself	i am more critical of myself than i used to be	i dont have any thoughts of killing myself	i cry more than i used to	i feel more restless than usuall	i have lost most of my interest in other people	i have much greater difficulty in making decisions than i used to	i dont consider myself as worthwhile and useful as i used to	i have less energy than i used to have	i sleep somwhat more than usual	i am more irritable than usual	i have not experienced any change in my appetite	its hard to keep my mind on anything for long	i get more tired more easily than usual	i have not noticed any recent change in my interest in sex	medicine	5	male	24	married	yes	94	yes	not smoke
442	i do not feel sad	i am not discouraged about future	i do not feel like a failure	i dont enjoy things as i used to	i dont feel guilty	i dont feel i am being punished	i feel the same about myself	i criticize myself for all of my faults	i dont have any thoughts of killing myself	i dont cry anymore than i used to	i am no more restless than usual	i am less interested in people/activities than before	i make decisions about as well as ever	i do not feel i am worthless	i have less energy than i used to have	i sleep somewhat less than usual	i am more irritable than usual	i have not experienced any change in my appetite	i can concentrate as well as ever	i get more tired more easily than usual	i have not noticed any recent change in my interest in sex	medicine	5	male	25	unmarried	no	109	no	not smoke
443	i do not feel sad	i am not discouraged about future	i do not feel like a failure	i get as much pleasure as i ever did from the things i enjoy	i dont feel guilty	i dont feel i am being punished	i feel the same about myself	i dont criticize or blame my self more than usual	i dont have any thoughts of killing myself	i dont cry anymore than i used to	i am no more restless than usual	i have not lost interest in other people/activities	i make decisions about as well as ever	i do not feel i am worthless	i have as much energy as ever	i have not experienced any change in my sleep	i am no more irritable than usual	i have not experienced any change in my appetite	i can concentrate as well as ever	i am no more tired than usual	i have not noticed any recent change in my interest in sex	medicine	5	male	22	married	no	152	no	not smoke
444	i feel sad much of the time	i feel more discouraged	i do not feel like a failure	i dont enjoy things as i used to	i feel guilty over many things	i feel i may be punished	i have lost confidence in myself	i am more critical of myself than i used to be	i dont have any thoughts of killing myself	i dont cry anymore than i used to	i am so restless that i have to keep moving	i am less interested in people/activities than before	i find it more difficult to make decisions than usual	i dont consider myself as worthwhile and useful as i used to	i have less energy than i used to have		i am more irritable than usual	my appetite is somewhat less than usual	i cant concentrate as well as usual	i get more tired more easily than usual	i have not noticed any recent change in my interest in sex	medicine	5	male	24	unmarried	no	99	no	not smoke
445	i do not feel sad	i feel more discouraged	i do not feel like a failure	i dont enjoy things as i used to	i dont feel guilty	i dont feel i am being punished	i feel the same about myself	i am more critical of myself than i used to be	i dont have any thoughts of killing myself	i dont cry anymore than i used to	i feel more restless than usuall	i have not lost interest in other people/activities	i find it more difficult to make decisions than usual	i do not feel i am worthless	i have less energy than i used to have	i have not experienced any change in my sleep	i am more irritable than usual	my appetite is somewhat less than usual	i cant concentrate as well as usual	i get more tired more easily than usual	i have not noticed any recent change in my interest in sex	medicine	5	male	23	unmarried	no	68	no	not smoke
446	i do not feel sad	i feel more discouraged	i do not feel like a failure	i get as much pleasure as i ever did from the things i enjoy	i dont feel guilty	i dont feel i am being punished	i feel the same about myself	i dont criticize or blame my self more than usual	i dont have any thoughts of killing myself	i dont cry anymore than i used to	i am no more restless than usual	i have not lost interest in other people/activities	i make decisions about as well as ever	i do not feel i am worthless	i have as much energy as ever	i have not experienced any change in my sleep	i am no more irritable than usual	i have not experienced any change in my appetite		i get more tired more easily than usual	i have not noticed any recent change in my interest in sex	medicine	5	male	23	unmarried	no	116	no	not smoke
699	i do not feel sad	i feel more discouraged	i have failed more than i should have	i get very little pleasure	i dont feel guilty	i feel i may be punished	i dislike myself	i dont criticize or blame my self more than usual	i dont have any thoughts of killing myself	i feel like crying but i cant	i am so restless that i have to keep moving	its hard to get interested in anything	i make decisions about as well as ever	i do not feel i am worthless	i have as much energy as ever	i sleep somewhat less than usual	i am no more irritable than usual	i have not experienced any change in my appetite	i can concentrate as well as ever	i am no more tired than usual	i have lost interest in sex completely	Applied Medical Sciences	1	male	19	unmarried	no	43	yes	daily
700	i do not feel sad	i am not discouraged about future	i do not feel like a failure	i get as much pleasure as i ever did from the things i enjoy	i feel guilty over many things	i dont feel i am being punished	i feel the same about myself	i dont criticize or blame my self more than usual	i dont have any thoughts of killing myself	i dont cry anymore than i used to	i am no more restless than usual		i make decisions about as well as ever	i do not feel i am worthless	i dont have enough energy to do very much	i sleep a lot less than usual	i am no more irritable than usual	i have not experienced any change in my appetite	i can concentrate as well as ever	i am no more tired than usual	i am much less interested in sex now	Applied Medical Sciences	1	male	19	unmarried	no	60	no	not smoke
701	i do not feel sad	i am not discouraged about future	i do not feel like a failure	i get as much pleasure as i ever did from the things i enjoy	i dont feel guilty	i dont feel i am being punished	i feel the same about myself	i am more critical of myself than i used to be	i dont have any thoughts of killing myself	i dont cry anymore than i used to	i am no more restless than usual		i make decisions about as well as ever	i do not feel i am worthless	i have as much energy as ever	i have not experienced any change in my sleep	i am no more irritable than usual	i have not experienced any change in my appetite	i can concentrate as well as ever	i am no more tired than usual	i have not noticed any recent change in my interest in sex	Applied Medical Sciences	4	male	23	unmarried	no	53	no	not smoke
702	i do not feel sad	i feel more discouraged	i have failed more than i should have	i dont enjoy things as i used to	i feel guilty over many things	i feel i may be punished	i am disappointed in myself	i criticize myself for all of my faults	i dont have any thoughts of killing myself	i dont cry anymore than i used to	i feel more restless than usuall	i have not lost interest in other people/activities	i find it more difficult to make decisions than usual	i dont consider myself as worthwhile and useful as i used to	i have less energy than i used to have	i sleep somwhat more than usual	i am more irritable than usual	my appetite is somewhat less than usual	i cant concentrate as well as usual	i get more tired more easily than usual	i am less interested in sex than i used to be	Applied Medical Sciences	5	male	24	unmarried	no	134	no	not smoke
703	i do not feel sad	i am not discouraged about future	i do not feel like a failure	i get as much pleasure as i ever did from the things i enjoy	i feel guilty over many things	i dont feel i am being punished	i feel the same about myself	i am more critical of myself than i used to be	i dont have any thoughts of killing myself		i am no more restless than usual	i have not lost interest in other people/activities	i make decisions about as well as ever	i do not feel i am worthless	i dont have enough energy to do very much	i sleep somwhat more than usual	i am no more irritable than usual	my appetite is somewhat more than usual	i can concentrate as well as ever	i get more tired more easily than usual	i have not noticed any recent change in my interest in sex	Applied Medical Sciences	3	male	21	unmarried	no	41	no	not smoke
704	i do not feel sad	i am not discouraged about future	i have failed more than i should have	i get as much pleasure as i ever did from the things i enjoy	i dont feel guilty	i dont feel i am being punished	i dislike myself	i dont criticize or blame my self more than usual	i dont have any thoughts of killing myself	i dont cry anymore than i used to	i am no more restless than usual	i have not lost interest in other people/activities	i make decisions about as well as ever	i do not feel i am worthless	i have as much energy as ever	i have not experienced any change in my sleep	i am no more irritable than usual	i have not experienced any change in my appetite	i cant concentrate as well as usual	i am no more tired than usual	i have not noticed any recent change in my interest in sex	Applied Medical Sciences	3	male	21	unmarried	no	86	no	not smoke
705	i feel sad much of the time	i am not discouraged about future	i do not feel like a failure	i get very little pleasure	i feel guilty over many things	i dont feel i am being punished	i feel the same about myself	i dont criticize or blame my self more than usual	i dont have any thoughts of killing myself	i dont cry anymore than i used to	i feel more restless than usuall	i have not lost interest in other people/activities	i make decisions about as well as ever		i have as much energy as ever	i sleep somwhat more than usual	i am no more irritable than usual	my appetite is somewhat less than usual	i can concentrate as well as ever	i get more tired more easily than usual	i have not noticed any recent change in my interest in sex	Applied Medical Sciences	5	male	34	married	yes	69	no	not smoke
706	i do not feel sad	i do not expect things to work out for me		i dont enjoy things as i used to	i feel guilty over many things	i dont feel i am being punished	i am disappointed in myself	i criticize myself for all of my faults	i dont have any thoughts of killing myself	i feel like crying but i cant	i am no more restless than usual	i am less interested in people/activities than before		i dont consider myself as worthwhile and useful as i used to	i have less energy than i used to have	i have not experienced any change in my sleep	i am no more irritable than usual	i have not experienced any change in my appetite	i cant concentrate as well as usual	i am no more tired than usual	i have not noticed any recent change in my interest in sex	Applied Medical Sciences	3	male	22	unmarried	no	46	no	not smoke
707	i feel sad much of the time	i am not discouraged about future	i have failed more than i should have	i get very little pleasure	i feel guilty over many things	i dont feel i am being punished	i feel the same about myself	i am more critical of myself than i used to be	i dont have any thoughts of killing myself	i feel like crying but i cant	i am so restless that its hard to stay still	i am less interested in people/activities than before	i find it more difficult to make decisions than usual	i do not feel i am worthless	i have less energy than i used to have	i sleep somewhat less than usual	i am more irritable than usual	my appetite is somewhat less than usual	its hard to keep my mind on anything for long	i get more tired more easily than usual	i have not noticed any recent change in my interest in sex	Applied Medical Sciences	4	male	23	unmarried	no	50	no	not smoke
708	i feel sad much of the time	i feel more discouraged	i have failed more than i should have	i get very little pleasure	i feel quite guilty most of the time	i dont feel i am being punished	i feel the same about myself	i blame myself for everything bad that happens	i dont have any thoughts of killing myself	i dont cry anymore than i used to	i am no more restless than usual	its hard to get interested in anything	i have trouble making any decisions	i do not feel i am worthless	i dont have enough energy to do anything	i sleep somewhat less than usual	i am no more irritable than usual	my appetite is somewhat more than usual	its hard to keep my mind on anything for long	i get more tired more easily than usual	i have not noticed any recent change in my interest in sex	Applied Medical Sciences	5	male	25	unmarried	no	72	no	not smoke
709	i do not feel sad	i am not discouraged about future	i do not feel like a failure	i dont enjoy things as i used to	i dont feel guilty	i dont feel i am being punished	i feel the same about myself	i am more critical of myself than i used to be	i dont have any thoughts of killing myself	i dont cry anymore than i used to	i am no more restless than usual	i have lost most of my interest in other people	i find it more difficult to make decisions than usual	i do not feel i am worthless	i dont have enough energy to do very much	i sleep somewhat less than usual	i am no more irritable than usual	i have not experienced any change in my appetite	i can concentrate as well as ever	i get more tired more easily than usual	i am less interested in sex than i used to be	Applied Medical Sciences	2	male	20	unmarried	no	81	yes	daily
710	i do not feel sad	i feel more discouraged	i do not feel like a failure	i dont enjoy things as i used to	i feel guilty over many things	i dont feel i am being punished	i feel the same about myself	i blame myself for everything bad that happens	i dont have any thoughts of killing myself	i dont cry anymore than i used to	i am no more restless than usual	i am less interested in people/activities than before	i make decisions about as well as ever	i do not feel i am worthless	i have as much energy as ever	i sleep somewhat less than usual	i am no more irritable than usual	my appetite is somewhat more than usual	i can concentrate as well as ever	i am no more tired than usual	i have not noticed any recent change in my interest in sex	Applied Medical Sciences	3	male	21	unmarried	no	55	no	not smoke
711	i feel sad much of the time	i am not discouraged about future	as i look back, i see lot of failure	i get as much pleasure as i ever did from the things i enjoy	i feel guilty over many things	i dont feel i am being punished	i have lost confidence in myself	i blame myself for everything bad that happens	i dont have any thoughts of killing myself	i dont cry anymore than i used to	i feel more restless than usuall	i am less interested in people/activities than before	i find it more difficult to make decisions than usual	i dont consider myself as worthwhile and useful as i used to	i have less energy than i used to have	i sleep somewhat less than usual	i am much more irritable than usual	my appetite is somewhat less than usual	i cant concentrate as well as usual	i get more tired more easily than usual	i have not noticed any recent change in my interest in sex	Applied Medical Sciences	4	male	22	unmarried	no	50	yes	not smoke
712	i feel sad much of the time	i do not expect things to work out for me	i have failed more than i should have	i get as much pleasure as i ever did from the things i enjoy	i feel guilty over many things	i feel i am being punished	i dislike myself	i blame myself for everything bad that happens	i dont have any thoughts of killing myself	i dont cry anymore than i used to	i am no more restless than usual	i have not lost interest in other people/activities	i have trouble making any decisions	i dont consider myself as worthwhile and useful as i used to	i have as much energy as ever	i sleep somewhat less than usual	i am no more irritable than usual	my appetite is somewhat less than usual	i can concentrate as well as ever	i get more tired more easily than usual	i have not noticed any recent change in my interest in sex	Applied Medical Sciences	4	male	23	unmarried	no	22	no	not smoke
713	i feel sad much of the time	i am not discouraged about future	i do not feel like a failure	i get as much pleasure as i ever did from the things i enjoy	i feel guilty over many things	i dont feel i am being punished	i feel the same about myself	i dont criticize or blame my self more than usual	i dont have any thoughts of killing myself	i dont cry anymore than i used to	i am no more restless than usual	i have lost most of my interest in other people	i make decisions about as well as ever	i do not feel i am worthless	i have less energy than i used to have	i have not experienced any change in my sleep	i am no more irritable than usual	i have not experienced any change in my appetite	i can concentrate as well as ever	i am no more tired than usual	i have not noticed any recent change in my interest in sex	Applied Medical Sciences	4	male	22	unmarried	no	65	no	not smoke
714	i feel sad much of the time	i feel more discouraged	i do not feel like a failure	i get as much pleasure as i ever did from the things i enjoy	i feel guilty over many things	i feel i may be punished	i feel the same about myself	i blame myself for everything bad that happens	i dont have any thoughts of killing myself	i dont cry anymore than i used to	i am so restless that i have to keep moving	i have not lost interest in other people/activities	i find it more difficult to make decisions than usual	i do not feel i am worthless	i have as much energy as ever	i have not experienced any change in my sleep	i am more irritable than usual	my appetite is somewhat less than usual	i can concentrate as well as ever	i am no more tired than usual	i have not noticed any recent change in my interest in sex	Applied Medical Sciences	4	male	22	unmarried	no	47	no	not smoke
715	i do not feel sad	i am not discouraged about future	i do not feel like a failure	i get as much pleasure as i ever did from the things i enjoy	i feel guilty over many things	i dont feel i am being punished	i dislike myself	i criticize myself for all of my faults	i dont have any thoughts of killing myself	i dont cry anymore than i used to	i am no more restless than usual	i have not lost interest in other people/activities	i make decisions about as well as ever	i do not feel i am worthless	i have as much energy as ever	i sleep a lot more than usual	i am no more irritable than usual	i have not experienced any change in my appetite	i can concentrate as well as ever	i am no more tired than usual	i have not noticed any recent change in my interest in sex	Applied Medical Sciences	3	male	21	unmarried	no	20	no	not smoke
716	i feel sad much of the time	i do not expect things to work out for me	i do not feel like a failure	i get as much pleasure as i ever did from the things i enjoy	i feel guilty over many things	i dont feel i am being punished	i feel the same about myself	i criticize myself for all of my faults	i dont have any thoughts of killing myself	i dont cry anymore than i used to	i feel more restless than usuall	i have not lost interest in other people/activities	i find it more difficult to make decisions than usual		i have less energy than i used to have	i sleep a lot less than usual	i am no more irritable than usual	my appetite is somewhat less than usual	i can concentrate as well as ever	i am too tired to do most of the things i used to	i am less interested in sex than i used to be	Applied Medical Sciences	3	male	21	unmarried	no	86	no	not smoke
717	i am so sad that i cant stand it	i do not expect things to work out for me	i have failed more than i should have	i cant get any pleasure from things i used to enjoy	i feel guilty over many things	i feel i may be punished	i dislike myself	i am more critical of myself than i used to be	i dont have any thoughts of killing myself	i cry over every thing	i am no more restless than usual	i am less interested in people/activities than before	i find it more difficult to make decisions than usual	i do not feel i am worthless	i have as much energy as ever	i sleep most of the day	i am much more irritable than usual	my appetite is much greater than usual	i cant concentrate as well as usual	i get more tired more easily than usual	i have not noticed any recent change in my interest in sex	Applied Medical Sciences	3	male	21	unmarried	no	96	yes	daily
718	i feel sad much of the time	i am not discouraged about future	as i look back, i see lot of failure	i dont enjoy things as i used to	i feel guilty over many things	i dont feel i am being punished	i dislike myself	i criticize myself for all of my faults	i dont have any thoughts of killing myself	i dont cry anymore than i used to	i am no more restless than usual	i have not lost interest in other people/activities	i make decisions about as well as ever	i do not feel i am worthless	i have less energy than i used to have	i sleep somewhat less than usual	i am no more irritable than usual	i have not experienced any change in my appetite	its hard to keep my mind on anything for long	i get more tired more easily than usual	i have not noticed any recent change in my interest in sex	Applied Medical Sciences	3	male	21	unmarried	no	44	no	not smoke
719	i do not feel sad	i do not expect things to work out for me	as i look back, i see lot of failure	i get as much pleasure as i ever did from the things i enjoy	i feel guilty over many things	i dont feel i am being punished	i feel the same about myself	i dont criticize or blame my self more than usual	i dont have any thoughts of killing myself	i dont cry anymore than i used to	i am no more restless than usual	i have not lost interest in other people/activities	i find it more difficult to make decisions than usual	i do not feel i am worthless	i have as much energy as ever	i have not experienced any change in my sleep	i am no more irritable than usual	i have not experienced any change in my appetite	i can concentrate as well as ever	i am no more tired than usual	i have not noticed any recent change in my interest in sex	Applied Medical Sciences	3	male	23	unmarried	no	93	no	not smoke
720	i do not feel sad	i am not discouraged about future	i do not feel like a failure	i get as much pleasure as i ever did from the things i enjoy	i dont feel guilty	i dont feel i am being punished	i feel the same about myself	i am more critical of myself than i used to be	i dont have any thoughts of killing myself	i dont cry anymore than i used to	i am no more restless than usual		i make decisions about as well as ever	i do not feel i am worthless	i have as much energy as ever	i have not experienced any change in my sleep	i am no more irritable than usual	i have not experienced any change in my appetite	i can concentrate as well as ever	i am no more tired than usual	i have not noticed any recent change in my interest in sex	Applied Medical Sciences	3	male	21	unmarried	no	74	no	not smoke
721	i do not feel sad	i am not discouraged about future	i do not feel like a failure	i get as much pleasure as i ever did from the things i enjoy	i feel guilty over many things	i dont feel i am being punished	i dislike myself	i blame myself for everything bad that happens	i dont have any thoughts of killing myself	i dont cry anymore than i used to	i am no more restless than usual	i have not lost interest in other people/activities	i have trouble making any decisions	i do not feel i am worthless	i have as much energy as ever	i sleep most of the day	i am no more irritable than usual	i have not experienced any change in my appetite	its hard to keep my mind on anything for long	i am no more tired than usual	i have not noticed any recent change in my interest in sex	Applied Medical Sciences	1	male	20	unmarried	no	77	no	not smoke
722	i do not feel sad	i feel more discouraged	as i look back, i see lot of failure	i get as much pleasure as i ever did from the things i enjoy	i dont feel guilty	i dont feel i am being punished	i feel the same about myself	i dont criticize or blame my self more than usual	i dont have any thoughts of killing myself	i dont cry anymore than i used to	i am no more restless than usual	i am less interested in people/activities than before	i make decisions about as well as ever	i do not feel i am worthless	i have less energy than i used to have	i sleep somwhat more than usual	i am no more irritable than usual	my appetite is somewhat less than usual	i cant concentrate as well as usual	i am no more tired than usual	i am less interested in sex than i used to be	Applied Medical Sciences	2	male	20	unmarried	no	84	yes	not smoke
723	i do not feel sad	i do not expect things to work out for me	i do not feel like a failure	i dont enjoy things as i used to	i feel guilty over many things	i dont feel i am being punished	i feel the same about myself	i am more critical of myself than i used to be	i dont have any thoughts of killing myself	i dont cry anymore than i used to	i am no more restless than usual	i am less interested in people/activities than before	i find it more difficult to make decisions than usual	i do not feel i am worthless	i have as much energy as ever	i sleep somwhat more than usual	i am more irritable than usual	my appetite is somewhat less than usual	i can concentrate as well as ever	i get more tired more easily than usual	i have not noticed any recent change in my interest in sex	Applied Medical Sciences	1	male	20	unmarried	no	39	no	not smoke
724	i feel sad much of the time	i am not discouraged about future	i do not feel like a failure	i dont enjoy things as i used to	i feel guilty over many things	i dont feel i am being punished	i dislike myself	i blame myself for everything bad that happens	i dont have any thoughts of killing myself	i dont cry anymore than i used to	i am no more restless than usual	i have not lost interest in other people/activities	i make decisions about as well as ever	i do not feel i am worthless	i have less energy than i used to have	i sleep a lot less than usual	i am more irritable than usual	my appetite is somewhat more than usual	i cant concentrate as well as usual	i get more tired more easily than usual	i have not noticed any recent change in my interest in sex	Applied Medical Sciences	5	male	21	unmarried	no	89	no	not smoke
725	i do not feel sad	i am not discouraged about future	i do not feel like a failure	i get as much pleasure as i ever did from the things i enjoy	i dont feel guilty	i dont feel i am being punished	i dislike myself	i blame myself for everything bad that happens	i dont have any thoughts of killing myself	i dont cry anymore than i used to	i am no more restless than usual	i have not lost interest in other people/activities	i make decisions about as well as ever	i do not feel i am worthless	i have less energy than i used to have	i sleep a lot less than usual	i am no more irritable than usual	i have not experienced any change in my appetite	i can concentrate as well as ever	i am no more tired than usual	i have not noticed any recent change in my interest in sex	Applied Medical Sciences	2	male	21	unmarried	no	56	no	not smoke
726	i do not feel sad	i am not discouraged about future	i have failed more than i should have	i get as much pleasure as i ever did from the things i enjoy	i dont feel guilty	i dont feel i am being punished	i feel the same about myself	i blame myself for everything bad that happens	i dont have any thoughts of killing myself	i dont cry anymore than i used to	i am no more restless than usual	i am less interested in people/activities than before	i make decisions about as well as ever	i do not feel i am worthless	i have as much energy as ever	i sleep somwhat more than usual	i am more irritable than usual	i have not experienced any change in my appetite	i can concentrate as well as ever	i am no more tired than usual	i have lost interest in sex completely	Applied Medical Sciences		male	20	unmarried	no	47	no	not smoke
727	i feel sad much of the time	i feel more discouraged	i feel i am a total failure	i dont enjoy things as i used to	i feel quite guilty most of the time	i feel i may be punished	i am disappointed in myself	i dont criticize or blame my self more than usual	i have thoughts of killing myself, but will not carry them out	i feel like crying but i cant	i feel more restless than usuall	i have lost most of my interest in other people	i find it more difficult to make decisions than usual	i do not feel i am worthless	i have as much energy as ever	i sleep somewhat less than usual	i am no more irritable than usual	my appetite is somewhat more than usual	its hard to keep my mind on anything for long	i am no more tired than usual		Applied Medical Sciences	5	male	23	unmarried	no	154	yes	daily
728	i do not feel sad	i feel more discouraged	i do not feel like a failure	i dont enjoy things as i used to	i feel guilty over many things	i dont feel i am being punished	i am disappointed in myself	i criticize myself for all of my faults	i dont have any thoughts of killing myself	i dont cry anymore than i used to	i feel more restless than usuall	i have not lost interest in other people/activities	i make decisions about as well as ever	i feel utterly worthless	i have as much energy as ever	i sleep a lot more than usual	i am no more irritable than usual	i have not experienced any change in my appetite	i can concentrate as well as ever	i am too tired to do a lot of things i used to	i have not noticed any recent change in my interest in sex	Applied Medical Sciences	4	male	23	unmarried	no	123	no	not smoke
729	i feel sad much of the time	i feel more discouraged	i have failed more than i should have	i dont enjoy things as i used to	i feel guilty over many things	i feel i may be punished	i am disappointed in myself	i am more critical of myself than i used to be	i have thoughts of killing myself, but will not carry them out	i dont cry anymore than i used to	i feel more restless than usuall	i am less interested in people/activities than before	i have much greater difficulty in making decisions than i used to	i do not feel i am worthless	i have less energy than i used to have	i sleep a lot less than usual	i am no more irritable than usual	my appetite is somewhat more than usual	i cant concentrate as well as usual	i get more tired more easily than usual		Applied Medical Sciences	2	male	20	unmarried	no	36	yes	daily
730	i do not feel sad	i am not discouraged about future	i do not feel like a failure	i get very little pleasure	i feel guilty over many things	i feel i may be punished	i am disappointed in myself	i am more critical of myself than i used to be	i dont have any thoughts of killing myself	i dont cry anymore than i used to	i am no more restless than usual	i have not lost interest in other people/activities	i make decisions about as well as ever	i do not feel i am worthless	i have as much energy as ever	i sleep somwhat more than usual	i am no more irritable than usual	my appetite is somewhat less than usual	i cant concentrate as well as usual	i am no more tired than usual	i have not noticed any recent change in my interest in sex	Applied Medical Sciences	5	male	21	unmarried	no	36	no	not smoke
731	i do not feel sad	i am not discouraged about future	i do not feel like a failure	i dont enjoy things as i used to	i dont feel guilty	i dont feel i am being punished	i feel the same about myself	i criticize myself for all of my faults	i dont have any thoughts of killing myself	i dont cry anymore than i used to	i am no more restless than usual	i am less interested in people/activities than before	i make decisions about as well as ever	i do not feel i am worthless	i have less energy than i used to have	i sleep somewhat less than usual	i am no more irritable than usual	my appetite is somewhat less than usual	i cant concentrate as well as usual	i get more tired more easily than usual	i have not noticed any recent change in my interest in sex	Applied Medical Sciences	2	male	20	unmarried	no	67	yes	not smoke
732	i do not feel sad	i am not discouraged about future	i do not feel like a failure	i get as much pleasure as i ever did from the things i enjoy	i dont feel guilty	i dont feel i am being punished	i feel the same about myself	i dont criticize or blame my self more than usual	i dont have any thoughts of killing myself	i dont cry anymore than i used to	i am no more restless than usual	i have not lost interest in other people/activities	i make decisions about as well as ever	i do not feel i am worthless	i have as much energy as ever	i sleep somewhat less than usual	i am no more irritable than usual	my appetite is somewhat less than usual	i cant concentrate as well as usual	i am no more tired than usual	i have not noticed any recent change in my interest in sex	Applied Medical Sciences	3	male	21	unmarried	no	77	no	not smoke
733	i do not feel sad	i am not discouraged about future	i do not feel like a failure	i dont enjoy things as i used to	i dont feel guilty	i dont feel i am being punished	i feel the same about myself	i criticize myself for all of my faults	i dont have any thoughts of killing myself	i dont cry anymore than i used to	i am no more restless than usual	i have not lost interest in other people/activities	i make decisions about as well as ever	i do not feel i am worthless	i have as much energy as ever	i have not experienced any change in my sleep	i am no more irritable than usual	i have not experienced any change in my appetite	i can concentrate as well as ever	i am no more tired than usual	i have not noticed any recent change in my interest in sex	Applied Medical Sciences	2	male	20	unmarried	no	78	no	not smoke
734	i do not feel sad	i am not discouraged about future	i do not feel like a failure	i get as much pleasure as i ever did from the things i enjoy	i dont feel guilty	i dont feel i am being punished	i feel the same about myself	i dont criticize or blame my self more than usual	i dont have any thoughts of killing myself	i dont cry anymore than i used to	i am no more restless than usual	i am less interested in people/activities than before	i make decisions about as well as ever	i do not feel i am worthless	i have less energy than i used to have	i have not experienced any change in my sleep	i am more irritable than usual	my appetite is somewhat less than usual	i cant concentrate as well as usual	i am no more tired than usual	i have not noticed any recent change in my interest in sex	Applied Medical Sciences	3	male	21	unmarried	no	52	no	not smoke
735	i do not feel sad	i am not discouraged about future	i do not feel like a failure	i get as much pleasure as i ever did from the things i enjoy	i dont feel guilty	i dont feel i am being punished	i dislike myself	i dont criticize or blame my self more than usual	i dont have any thoughts of killing myself	i cry more than i used to	i am no more restless than usual	i have not lost interest in other people/activities	i make decisions about as well as ever	i do not feel i am worthless	i have as much energy as ever	i have not experienced any change in my sleep	i am no more irritable than usual	i have not experienced any change in my appetite	i can concentrate as well as ever	i am no more tired than usual	i have not noticed any recent change in my interest in sex	Applied Medical Sciences	3	male	21	unmarried	no	42	no	not smoke
736	i do not feel sad	i am not discouraged about future	i do not feel like a failure	i get as much pleasure as i ever did from the things i enjoy	i feel guilty over many things	i feel i may be punished	i dislike myself	i blame myself for everything bad that happens	i dont have any thoughts of killing myself	i feel like crying but i cant	i am no more restless than usual		i make decisions about as well as ever	i feel more worthless as compared to other people	i dont have enough energy to do very much	i have not experienced any change in my sleep	i am much more irritable than usual	i have not experienced any change in my appetite	i find i cant concentrate on anything	i get more tired more easily than usual	i have not noticed any recent change in my interest in sex	Applied Medical Sciences	3	male	21	unmarried	no	90	no	not smoke
737	i feel sad much of the time	i do not expect things to work out for me	i have failed more than i should have	i dont enjoy things as i used to	i feel guilty over many things	i dont feel i am being punished	i am disappointed in myself	i am more critical of myself than i used to be	i dont have any thoughts of killing myself	i dont cry anymore than i used to	i feel more restless than usuall	i am less interested in people/activities than before	i find it more difficult to make decisions than usual	i dont consider myself as worthwhile and useful as i used to	i dont have enough energy to do very much	i wake up 1-2 hours early and cant get back to sleep	i am more irritable than usual	my appetite is somewhat more than usual	i cant concentrate as well as usual	i am too tired to do a lot of things i used to	i am much less interested in sex now	Applied Medical Sciences	2	male	20	unmarried	no	65	no	not smoke
738	i feel sad much of the time	i feel more discouraged	i do not feel like a failure	i get as much pleasure as i ever did from the things i enjoy	i feel guilty over many things	i dont feel i am being punished	i feel the same about myself	i criticize myself for all of my faults	i have thoughts of killing myself, but will not carry them out	i cry over every thing	i am so restless that its hard to stay still	i have not lost interest in other people/activities	i have much greater difficulty in making decisions than i used to	i do not feel i am worthless	i have as much energy as ever	i sleep somwhat more than usual	i am more irritable than usual	my appetite is somewhat less than usual	i can concentrate as well as ever	i am no more tired than usual	i have not noticed any recent change in my interest in sex	Applied Medical Sciences	2	male	20	unmarried	no	44	no	not smoke
739	i feel sad much of the time	i feel more discouraged	as i look back, i see lot of failure	i dont enjoy things as i used to	i feel guilty all the time	i feel i may be punished	i have lost confidence in myself	i blame myself for everything bad that happens	i have thoughts of killing myself, but will not carry them out	i feel like crying but i cant	i feel more restless than usuall	i am less interested in people/activities than before	i have trouble making any decisions	i feel more worthless as compared to other people	i have less energy than i used to have	i sleep a lot less than usual	i am more irritable than usual	my appetite is much less than before	its hard to keep my mind on anything for long	i am too tired to do a lot of things i used to	i have not noticed any recent change in my interest in sex	Applied Medical Sciences	2	male	20	unmarried	no	59	no	not smoke
740	i do not feel sad	i feel more discouraged	i have failed more than i should have	i dont enjoy things as i used to	i feel guilty over many things	i feel i may be punished	i feel the same about myself	i am more critical of myself than i used to be	i dont have any thoughts of killing myself	i dont cry anymore than i used to	i feel more restless than usuall	i have lost most of my interest in other people	i make decisions about as well as ever	i dont consider myself as worthwhile and useful as i used to	i have less energy than i used to have	i sleep somwhat more than usual	i am no more irritable than usual	my appetite is somewhat less than usual	i cant concentrate as well as usual	i am too tired to do a lot of things i used to	i am less interested in sex than i used to be	Applied Medical Sciences	2	male	19	unmarried	no	53	no	not smoke
741	i do not feel sad	i am not discouraged about future	as i look back, i see lot of failure	i get very little pleasure	i feel guilty over many things	i expect to be punished	i have lost confidence in myself	i am more critical of myself than i used to be	i dont have any thoughts of killing myself	i dont cry anymore than i used to	i feel more restless than usuall	i am less interested in people/activities than before	i find it more difficult to make decisions than usual	i dont consider myself as worthwhile and useful as i used to	i have less energy than i used to have	i sleep somewhat less than usual	i am more irritable than usual	my appetite is somewhat less than usual	its hard to keep my mind on anything for long	i get more tired more easily than usual	i have not noticed any recent change in my interest in sex	Applied Medical Sciences	3	male	21	unmarried	no	57	no	not smoke
742	i feel sad much of the time	i feel more discouraged	i have failed more than i should have	i dont enjoy things as i used to	i feel guilty over many things	i dont feel i am being punished	i feel the same about myself	i am more critical of myself than i used to be	i dont have any thoughts of killing myself	i cry more than i used to	i am no more restless than usual	i have not lost interest in other people/activities	i find it more difficult to make decisions than usual	i dont consider myself as worthwhile and useful as i used to	i have less energy than i used to have	i sleep somewhat less than usual	i am no more irritable than usual	my appetite is somewhat more than usual	i can concentrate as well as ever	i get more tired more easily than usual	i have not noticed any recent change in my interest in sex	Applied Medical Sciences	5	male	23	unmarried	no	44	no	not smoke
743	i do not feel sad	i am not discouraged about future	as i look back, i see lot of failure	i dont enjoy things as i used to	i dont feel guilty	i feel i am being punished	i have lost confidence in myself	i am more critical of myself than i used to be	i dont have any thoughts of killing myself	i feel like crying but i cant	i am no more restless than usual	i have not lost interest in other people/activities	i make decisions about as well as ever	i feel utterly worthless	i have as much energy as ever	i have not experienced any change in my sleep	i am no more irritable than usual	i have not experienced any change in my appetite	i cant concentrate as well as usual	i am too tired to do most of the things i used to	i am much less interested in sex now	Applied Medical Sciences	4	male	24	unmarried	no	65	no	not smoke
744	i feel sad much of the time	i am not discouraged about future	i do not feel like a failure	i get as much pleasure as i ever did from the things i enjoy	i feel quite guilty most of the time	i feel i may be punished	i feel the same about myself	i dont criticize or blame my self more than usual	i have thoughts of killing myself, but will not carry them out	i cry over every thing	i am so restless that i have to keep moving	i have not lost interest in other people/activities	i find it more difficult to make decisions than usual	i do not feel i am worthless	i have less energy than i used to have	i sleep somwhat more than usual	i am no more irritable than usual	my appetite is somewhat less than usual	i can concentrate as well as ever	i am no more tired than usual	i have not noticed any recent change in my interest in sex	Applied Medical Sciences	2	male	20	unmarried	no	52	no	not smoke
745	i do not feel sad	i am not discouraged about future	i do not feel like a failure	i get as much pleasure as i ever did from the things i enjoy		i dont feel i am being punished	i dislike myself	i dont criticize or blame my self more than usual	i dont have any thoughts of killing myself	i dont cry anymore than i used to	i am no more restless than usual	i have not lost interest in other people/activities	i make decisions about as well as ever	i do not feel i am worthless	i have less energy than i used to have	i sleep a lot more than usual	i am no more irritable than usual	my appetite is much less than before	i can concentrate as well as ever	i get more tired more easily than usual	i have not noticed any recent change in my interest in sex	Applied Medical Sciences	2	male	20	unmarried	no	72	no	not smoke
746	i do not feel sad	i am not discouraged about future	i do not feel like a failure	i get as much pleasure as i ever did from the things i enjoy	i feel guilty over many things		i dislike myself	i blame myself for everything bad that happens	i dont have any thoughts of killing myself	i dont cry anymore than i used to	i am no more restless than usual		i make decisions about as well as ever	i do not feel i am worthless	i have as much energy as ever	i have not experienced any change in my sleep	i am no more irritable than usual	i have not experienced any change in my appetite	i can concentrate as well as ever	i am no more tired than usual	i have not noticed any recent change in my interest in sex	Applied Medical Sciences	2	male	20	unmarried	no	59	no	not smoke
747	i do not feel sad	i am not discouraged about future	i do not feel like a failure	i get as much pleasure as i ever did from the things i enjoy	i dont feel guilty	i dont feel i am being punished	i feel the same about myself	i dont criticize or blame my self more than usual	i dont have any thoughts of killing myself	i dont cry anymore than i used to	i am no more restless than usual	i have not lost interest in other people/activities	i make decisions about as well as ever	i do not feel i am worthless	i have as much energy as ever	i have not experienced any change in my sleep	i am no more irritable than usual	i have not experienced any change in my appetite	i can concentrate as well as ever	i am no more tired than usual	i have not noticed any recent change in my interest in sex	Applied Medical Sciences	3	male	22	unmarried	no	62	no	not smoke
748	i do not feel sad	i do not expect things to work out for me	i do not feel like a failure	i dont enjoy things as i used to	i dont feel guilty	i dont feel i am being punished	i feel the same about myself	i dont criticize or blame my self more than usual	i dont have any thoughts of killing myself	i dont cry anymore than i used to	i am no more restless than usual	i am less interested in people/activities than before	i make decisions about as well as ever	i do not feel i am worthless	i have less energy than i used to have	i sleep somewhat less than usual	i am no more irritable than usual	my appetite is somewhat less than usual	i cant concentrate as well as usual	i am no more tired than usual	i have not noticed any recent change in my interest in sex	Applied Medical Sciences	3	male	21	unmarried	no	77	no	not smoke
749	i do not feel sad	i am not discouraged about future	i have failed more than i should have	i dont enjoy things as i used to	i feel guilty over many things	i dont feel i am being punished	i feel the same about myself	i am more critical of myself than i used to be	i dont have any thoughts of killing myself	i dont cry anymore than i used to	i feel more restless than usuall	i am less interested in people/activities than before	i find it more difficult to make decisions than usual	i do not feel i am worthless	i have less energy than i used to have	i sleep a lot less than usual	i am no more irritable than usual	my appetite is somewhat more than usual	i cant concentrate as well as usual	i am too tired to do a lot of things i used to	i have not noticed any recent change in my interest in sex	Applied Medical Sciences	3	male	21	unmarried	no	53	no	not smoke
928	i do not feel sad	i am not discouraged about future	i do not feel like a failure	i get as much pleasure as i ever did from the things i enjoy	i dont feel guilty	i dont feel i am being punished	i dislike myself	i criticize myself for all of my faults	i dont have any thoughts of killing myself	i dont cry anymore than i used to	i am no more restless than usual	i have not lost interest in other people/activities	i make decisions about as well as ever	i do not feel i am worthless	i have as much energy as ever	i have not experienced any change in my sleep	i am no more irritable than usual	i have not experienced any change in my appetite	i can concentrate as well as ever	i am no more tired than usual	i have not noticed any recent change in my interest in sex	Applied Medical Sciences	2	male	20	unmarried	no	33	no	not smoke
929	i do not feel sad	i am not discouraged about future	i do not feel like a failure	i get as much pleasure as i ever did from the things i enjoy	i feel guilty over many things	i dont feel i am being punished	i feel the same about myself	i dont criticize or blame my self more than usual	i dont have any thoughts of killing myself	i dont cry anymore than i used to		i have not lost interest in other people/activities	i make decisions about as well as ever	i do not feel i am worthless	i have less energy than i used to have	i have not experienced any change in my sleep	i am no more irritable than usual	my appetite is much greater than usual	i can concentrate as well as ever	i am no more tired than usual	i have not noticed any recent change in my interest in sex	Applied Medical Sciences	2	male	20	unmarried	no	67	no	not smoke
930	i do not feel sad	i am not discouraged about future	i do not feel like a failure	i dont enjoy things as i used to	i feel guilty over many things	i dont feel i am being punished	i am disappointed in myself	i am more critical of myself than i used to be	i dont have any thoughts of killing myself	i dont cry anymore than i used to	i am no more restless than usual	i have not lost interest in other people/activities	i have trouble making any decisions	i feel more worthless as compared to other people	i have less energy than i used to have	i sleep somwhat more than usual	i am no more irritable than usual	i have not experienced any change in my appetite	i cant concentrate as well as usual	i am no more tired than usual	i have not noticed any recent change in my interest in sex	Applied Medical Sciences	3	male	21	unmarried	no	81	no
931	i do not feel sad	i am not discouraged about future	i do not feel like a failure	i get as much pleasure as i ever did from the things i enjoy	i feel guilty over many things	i dont feel i am being punished	i feel the same about myself	i dont criticize or blame my self more than usual	i dont have any thoughts of killing myself	i dont cry anymore than i used to	i feel more restless than usuall	i have lost most of my interest in other people	i have trouble making any decisions	i do not feel i am worthless	i have less energy than i used to have	i sleep somwhat more than usual	i am more irritable than usual	my appetite is somewhat more than usual	i cant concentrate as well as usual	i am too tired to do a lot of things i used to	i have not noticed any recent change in my interest in sex	Applied Medical Sciences	5	male	22	unmarried	no	82	no	not smoke
932	i do not feel sad	i do not expect things to work out for me	i have failed more than i should have	i dont enjoy things as i used to	i feel guilty over many things	i dont feel i am being punished	i have lost confidence in myself	i am more critical of myself than i used to be	i dont have any thoughts of killing myself	i dont cry anymore than i used to	i feel more restless than usuall	i have not lost interest in other people/activities	i make decisions about as well as ever	i do not feel i am worthless	i have less energy than i used to have	i sleep somwhat more than usual	i am more irritable than usual	my appetite is somewhat less than usual	i cant concentrate as well as usual	i get more tired more easily than usual	i have not noticed any recent change in my interest in sex	Applied Medical Sciences	4	male	23	unmarried	no	59	no	not smoke
933	i feel sad much of the time	i am not discouraged about future	i have failed more than i should have	i get as much pleasure as i ever did from the things i enjoy	i feel guilty over many things	i expect to be punished	i have lost confidence in myself	i am more critical of myself than i used to be	i dont have any thoughts of killing myself	i dont cry anymore than i used to	i feel more restless than usuall	i am less interested in people/activities than before	i find it more difficult to make decisions than usual	i do not feel i am worthless	i have as much energy as ever	i sleep somewhat less than usual	i am no more irritable than usual	my appetite is somewhat less than usual	i can concentrate as well as ever	i am no more tired than usual	i have not noticed any recent change in my interest in sex	Applied Medical Sciences	1	male	20	unmarried	no	47	no	not smoke
934	i do not feel sad	i feel more discouraged	as i look back, i see lot of failure	i dont enjoy things as i used to	i feel guilty over many things	i feel i may be punished	i feel the same about myself	i am more critical of myself than i used to be	i dont have any thoughts of killing myself	i cry more than i used to	i feel more restless than usuall	i have not lost interest in other people/activities	i find it more difficult to make decisions than usual	i do not feel i am worthless	i have less energy than i used to have	i have not experienced any change in my sleep	i am no more irritable than usual	i have not experienced any change in my appetite	i cant concentrate as well as usual	i get more tired more easily than usual	i have not noticed any recent change in my interest in sex	Applied Medical Sciences	2	male	23	unmarried	no	102	no	not smoke
935	i do not feel sad	i am not discouraged about future	i do not feel like a failure	i dont enjoy things as i used to	i feel guilty over many things	i feel i may be punished	i am disappointed in myself	i am more critical of myself than i used to be	i dont have any thoughts of killing myself	i cry more than i used to	i am so restless that its hard to stay still	i have lost most of my interest in other people	i find it more difficult to make decisions than usual	i do not feel i am worthless	i have less energy than i used to have	i have not experienced any change in my sleep	i am more irritable than usual	my appetite is somewhat less than usual	i cant concentrate as well as usual	i get more tired more easily than usual	i have not noticed any recent change in my interest in sex	Applied Medical Sciences	2	male	23	unmarried	no	85	no	not smoke
936	i do not feel sad	i am not discouraged about future	i do not feel like a failure	i dont enjoy things as i used to	i dont feel guilty	i feel i may be punished	i have lost confidence in myself	i am more critical of myself than i used to be	i dont have any thoughts of killing myself	i dont cry anymore than i used to	i feel more restless than usuall	i am less interested in people/activities than before	i find it more difficult to make decisions than usual	i do not feel i am worthless	i have less energy than i used to have	i sleep somewhat less than usual	i am more irritable than usual	my appetite is somewhat more than usual	i cant concentrate as well as usual	i am no more tired than usual	i have not noticed any recent change in my interest in sex	Applied Medical Sciences	2	male	22	unmarried	no	82	no	not smoke
937	i do not feel sad	i am not discouraged about future	i have failed more than i should have	i get very little pleasure	i feel guilty over many things	i feel i may be punished	i am disappointed in myself	i criticize myself for all of my faults	i would like to kill myself	i cry more than i used to	i am no more restless than usual	i have lost most of my interest in other people	i find it more difficult to make decisions than usual	i do not feel i am worthless	i have as much energy as ever	i have not experienced any change in my sleep	i am more irritable than usual	i have not experienced any change in my appetite	i can concentrate as well as ever	i am no more tired than usual	i have not noticed any recent change in my interest in sex	Applied Medical Sciences	4	male	23	unmarried	no	51	no	not smoke
938	i do not feel sad	i am not discouraged about future	i do not feel like a failure	i get as much pleasure as i ever did from the things i enjoy	i dont feel guilty	i dont feel i am being punished	i feel the same about myself	i dont criticize or blame my self more than usual	i dont have any thoughts of killing myself	i dont cry anymore than i used to	i am no more restless than usual	i have not lost interest in other people/activities	i make decisions about as well as ever	i do not feel i am worthless	i have as much energy as ever	i sleep most of the day	i am more irritable than usual	my appetite is somewhat less than usual	i can concentrate as well as ever	i get more tired more easily than usual		Applied Medical Sciences	4	male	23	unmarried	no	41	no	not smoke
939	i do not feel sad	i do not expect things to work out for me	i do not feel like a failure	i dont enjoy things as i used to	i feel guilty over many things	i dont feel i am being punished	i have lost confidence in myself	i am more critical of myself than i used to be	i dont have any thoughts of killing myself	i dont cry anymore than i used to	i am no more restless than usual	i have not lost interest in other people/activities	i have trouble making any decisions		i have less energy than i used to have	i sleep somewhat less than usual	i am more irritable than usual	i have not experienced any change in my appetite	i cant concentrate as well as usual	i am too tired to do a lot of things i used to	i have lost interest in sex completely	Applied Medical Sciences	3	male	22	unmarried	no	103	no	not smoke
940	i do not feel sad	i feel more discouraged	i do not feel like a failure	i dont enjoy things as i used to	i dont feel guilty	i feel i may be punished	i feel the same about myself	i am more critical of myself than i used to be	i dont have any thoughts of killing myself	i dont cry anymore than i used to	i feel more restless than usuall	i am less interested in people/activities than before	i find it more difficult to make decisions than usual	i feel more worthless as compared to other people	i have less energy than i used to have	i sleep somwhat more than usual	i am more irritable than usual	my appetite is somewhat more than usual	i cant concentrate as well as usual	i am too tired to do a lot of things i used to	i have not noticed any recent change in my interest in sex	Applied Medical Sciences	3	male	23	unmarried	no	50	no	not smoke
941	i feel sad much of the time	i do not expect things to work out for me	i do not feel like a failure	i cant get any pleasure from things i used to enjoy	i feel guilty over many things	i dont feel i am being punished	i have lost confidence in myself	i criticize myself for all of my faults	i would kill myself if i had the chance	i cry more than i used to	i am no more restless than usual	i am less interested in people/activities than before	i have much greater difficulty in making decisions than i used to	i feel utterly worthless	i have as much energy as ever	i sleep somwhat more than usual	i am more irritable than usual	i have not experienced any change in my appetite	i cant concentrate as well as usual	i am too tired to do a lot of things i used to	i have lost interest in sex completely	Applied Medical Sciences	2	male	23	unmarried	no	102	no	not smoke
942	i do not feel sad	i feel more discouraged	i do not feel like a failure	i dont enjoy things as i used to	i feel guilty over many things	i feel i may be punished	i feel the same about myself	i dont criticize or blame my self more than usual	i dont have any thoughts of killing myself	i dont cry anymore than i used to	i am no more restless than usual	i have not lost interest in other people/activities	i find it more difficult to make decisions than usual	i do not feel i am worthless	i have less energy than i used to have	i sleep a lot less than usual	i am no more irritable than usual	my appetite is somewhat more than usual	i cant concentrate as well as usual	i am no more tired than usual	i have not noticed any recent change in my interest in sex	Applied Medical Sciences	2	male	22	unmarried	no	116	yes	not smoke
943	i do not feel sad	i feel more discouraged	i have failed more than i should have	i dont enjoy things as i used to	i feel guilty over many things	i feel i may be punished	i feel the same about myself	i dont criticize or blame my self more than usual	i dont have any thoughts of killing myself	i cry more than i used to		i have not lost interest in other people/activities	i make decisions about as well as ever	i do not feel i am worthless	i have less energy than i used to have	i sleep somewhat less than usual	i am no more irritable than usual	my appetite is much greater than usual	i cant concentrate as well as usual	i am no more tired than usual	i am less interested in sex than i used to be	Applied Medical Sciences	2	male	24	unmarried	no	103	no	not smoke
944	i do not feel sad	i am not discouraged about future	i do not feel like a failure	i dont enjoy things as i used to	i feel guilty over many things	i dont feel i am being punished	i dislike myself	i blame myself for everything bad that happens	i dont have any thoughts of killing myself	i dont cry anymore than i used to	i am no more restless than usual	i am less interested in people/activities than before	i find it more difficult to make decisions than usual	i do not feel i am worthless	i have as much energy as ever	i sleep somwhat more than usual	i am more irritable than usual	i have not experienced any change in my appetite	i can concentrate as well as ever	i get more tired more easily than usual	i have not noticed any recent change in my interest in sex	Applied Medical Sciences	4	male	23	unmarried	no	65	no	not smoke
945	i feel sad much of the time	i feel more discouraged	i have failed more than i should have	i dont enjoy things as i used to	i feel guilty over many things	i dont feel i am being punished	i feel the same about myself	i am more critical of myself than i used to be	i dont have any thoughts of killing myself	i dont cry anymore than i used to	i feel more restless than usuall	i am less interested in people/activities than before	i make decisions about as well as ever	i do not feel i am worthless	i have less energy than i used to have	i sleep somwhat more than usual	i am more irritable than usual	my appetite is somewhat less than usual	i can concentrate as well as ever	i am no more tired than usual	i am less interested in sex than i used to be	Applied Medical Sciences	5	male	24	unmarried	no	40	no	not smoke
946	i do not feel sad	i am not discouraged about future	i do not feel like a failure	i get as much pleasure as i ever did from the things i enjoy	i dont feel guilty	i dont feel i am being punished	i feel the same about myself	i dont criticize or blame my self more than usual	i dont have any thoughts of killing myself	i dont cry anymore than i used to	i am no more restless than usual	i have not lost interest in other people/activities	i make decisions about as well as ever	i do not feel i am worthless	i have as much energy as ever	i have not experienced any change in my sleep	i am no more irritable than usual	i have not experienced any change in my appetite	i can concentrate as well as ever	i am no more tired than usual	i have not noticed any recent change in my interest in sex	Applied Medical Sciences	4	male	22	unmarried	no	57	yes	sometimes
947	i am so sad that i cant stand it	i am not discouraged about future	as i look back, i see lot of failure	i cant get any pleasure from things i used to enjoy	i feel guilty over many things	i dont feel i am being punished	i feel the same about myself	i criticize myself for all of my faults	i dont have any thoughts of killing myself	i dont cry anymore than i used to	i feel more restless than usuall	i have lost most of my interest in other people	i have much greater difficulty in making decisions than i used to	i do not feel i am worthless	i have less energy than i used to have	i sleep most of the day	i am irritable all the time	my appetite is much less than before	its hard to keep my mind on anything for long	i am too tired to do a lot of things i used to	i have not noticed any recent change in my interest in sex	Applied Medical Sciences	4	male	22	unmarried	no	110	no	not smoke
948	i do not feel sad	i feel more discouraged	i do not feel like a failure	i get as much pleasure as i ever did from the things i enjoy	i feel guilty all the time	i dont feel i am being punished	i am disappointed in myself	i am more critical of myself than i used to be	i dont have any thoughts of killing myself	i cry more than i used to	i am no more restless than usual	i have not lost interest in other people/activities	i make decisions about as well as ever	i do not feel i am worthless	i have less energy than i used to have	i sleep a lot more than usual	i am no more irritable than usual	i have not experienced any change in my appetite	i can concentrate as well as ever	i get more tired more easily than usual	i have not noticed any recent change in my interest in sex	Applied Medical Sciences	4	male	22	unmarried	no	65	no	not smoke
949	i do not feel sad	i am not discouraged about future	i do not feel like a failure	i get as much pleasure as i ever did from the things i enjoy	i dont feel guilty	i dont feel i am being punished	i feel the same about myself	i dont criticize or blame my self more than usual	i dont have any thoughts of killing myself	i dont cry anymore than i used to	i am no more restless than usual	i have not lost interest in other people/activities	i make decisions about as well as ever	i do not feel i am worthless	i have as much energy as ever	i have not experienced any change in my sleep	i am no more irritable than usual	i have not experienced any change in my appetite	i can concentrate as well as ever	i am no more tired than usual	i have not noticed any recent change in my interest in sex	Applied Medical Sciences	4	male		unmarried	no	21	no	not smoke
950	i feel sad much of the time	i am not discouraged about future	i do not feel like a failure	i get as much pleasure as i ever did from the things i enjoy	i feel guilty over many things	i expect to be punished	i dislike myself	i criticize myself for all of my faults	i dont have any thoughts of killing myself	i dont cry anymore than i used to	i am so restless that i have to keep moving	i have not lost interest in other people/activities	i make decisions about as well as ever	i do not feel i am worthless	i have as much energy as ever	i sleep a lot more than usual	i am more irritable than usual	my appetite is somewhat less than usual	i can concentrate as well as ever	i am too tired to do a lot of things i used to	i am much less interested in sex now	Applied Medical Sciences	1	male	21	unmarried	no	70	no	not smoke
951	i feel sad much of the time	i am not discouraged about future	i do not feel like a failure	i dont enjoy things as i used to	i feel guilty over many things	i feel i may be punished	i feel the same about myself	i blame myself for everything bad that happens	i dont have any thoughts of killing myself	i dont cry anymore than i used to	i am no more restless than usual	i have not lost interest in other people/activities	i make decisions about as well as ever	i do not feel i am worthless	i have as much energy as ever	i sleep somewhat less than usual	i am more irritable than usual	my appetite is somewhat less than usual	i cant concentrate as well as usual	i am no more tired than usual	i am less interested in sex than i used to be	Applied Medical Sciences	2	male	21	unmarried	no	72	no	not smoke
952	i feel sad much of the time	i am not discouraged about future	i do not feel like a failure	i get very little pleasure	i feel guilty all the time	i dont feel i am being punished	i feel the same about myself	i blame myself for everything bad that happens	i have thoughts of killing myself, but will not carry them out	i cry more than i used to	i feel more restless than usuall	i have lost most of my interest in other people	i make decisions about as well as ever	i do not feel i am worthless	i dont have enough energy to do very much	i sleep a lot less than usual	i am irritable all the time	my appetite is somewhat less than usual	i cant concentrate as well as usual	i am too tired to do a lot of things i used to	i have not noticed any recent change in my interest in sex	Applied Medical Sciences	1	male	20	unmarried	no	72	no	not smoke
953	i do not feel sad	i am not discouraged about future	i do not feel like a failure	i get as much pleasure as i ever did from the things i enjoy	i feel guilty over many things	i dont feel i am being punished	i feel the same about myself	i dont criticize or blame my self more than usual	i dont have any thoughts of killing myself	i cry more than i used to	i feel more restless than usuall	i am less interested in people/activities than before	i make decisions about as well as ever	i do not feel i am worthless	i have as much energy as ever	i have not experienced any change in my sleep	i am no more irritable than usual	i have not experienced any change in my appetite	i can concentrate as well as ever	i get more tired more easily than usual	i have not noticed any recent change in my interest in sex	Applied Medical Sciences	4	male	21	unmarried	no	74	no	not smoke
954	i do not feel sad	i do not expect things to work out for me	i do not feel like a failure	i get very little pleasure	i dont feel guilty	i feel i may be punished	i feel the same about myself	i am more critical of myself than i used to be	i dont have any thoughts of killing myself	i dont cry anymore than i used to	i am no more restless than usual	its hard to get interested in anything	i find it more difficult to make decisions than usual	i dont consider myself as worthwhile and useful as i used to	i have less energy than i used to have	i sleep somwhat more than usual	i am more irritable than usual	my appetite is much less than before	i cant concentrate as well as usual	i get more tired more easily than usual	i have lost interest in sex completely	Applied Medical Sciences	3	male	20	unmarried	no	49	no	not smoke
955	i feel sad much of the time	i do not expect things to work out for me	as i look back, i see lot of failure	i get very little pleasure	i feel quite guilty most of the time	i feel i am being punished	i feel the same about myself	i dont criticize or blame my self more than usual	i dont have any thoughts of killing myself	i feel like crying but i cant	i feel more restless than usuall	i have lost most of my interest in other people	i find it more difficult to make decisions than usual	i dont consider myself as worthwhile and useful as i used to	i have as much energy as ever	i wake up 1-2 hours early and cant get back to sleep	i am irritable all the time	i have not experienced any change in my appetite		i get more tired more easily than usual	i have not noticed any recent change in my interest in sex	Applied Medical Sciences	3	male	25	unmarried	no	93	no	not smoke
956	i do not feel sad	i feel more discouraged	i feel i am a total failure	i dont enjoy things as i used to	i dont feel guilty	i feel i may be punished	i have lost confidence in myself	i dont criticize or blame my self more than usual	i dont have any thoughts of killing myself	i dont cry anymore than i used to	i am no more restless than usual	i have not lost interest in other people/activities	i make decisions about as well as ever	i do not feel i am worthless	i have as much energy as ever	i have not experienced any change in my sleep	i am no more irritable than usual	i have not experienced any change in my appetite	i cant concentrate as well as usual	i get more tired more easily than usual	i have not noticed any recent change in my interest in sex	Applied Medical Sciences	4	male	24	unmarried	no	41	yes	daily
957																						Applied Medical Sciences	2	male	20	unmarried	no	53	no	not smoke
958	i do not feel sad	i feel more discouraged	i do not feel like a failure	i get as much pleasure as i ever did from the things i enjoy	i feel guilty over many things	i dont feel i am being punished	i feel the same about myself	i dont criticize or blame my self more than usual	i dont have any thoughts of killing myself	i cry more than i used to	i feel more restless than usuall	i am less interested in people/activities than before	i make decisions about as well as ever	i do not feel i am worthless	i have as much energy as ever	i sleep somewhat less than usual	i am no more irritable than usual	i have not experienced any change in my appetite	i cant concentrate as well as usual	i am no more tired than usual	i have not noticed any recent change in my interest in sex	Applied Medical Sciences	1	male	20	unmarried	no	55	yes	daily
959	i do not feel sad	i am not discouraged about future	i do not feel like a failure	i get as much pleasure as i ever did from the things i enjoy	i dont feel guilty	i expect to be punished	i dislike myself	i criticize myself for all of my faults	i dont have any thoughts of killing myself	i dont cry anymore than i used to	i am no more restless than usual	i have not lost interest in other people/activities	i make decisions about as well as ever	i do not feel i am worthless	i have as much energy as ever	i have not experienced any change in my sleep	i am no more irritable than usual	my appetite is much less than before	i can concentrate as well as ever	i am too tired to do a lot of things i used to	i am less interested in sex than i used to be	Applied Medical Sciences	2	male	19	unmarried	no	44	no	not smoke
960	i do not feel sad	i am not discouraged about future	i do not feel like a failure	i get as much pleasure as i ever did from the things i enjoy	i dont feel guilty	i dont feel i am being punished	i feel the same about myself	i dont criticize or blame my self more than usual	i dont have any thoughts of killing myself	i dont cry anymore than i used to	i am no more restless than usual	i have not lost interest in other people/activities	i make decisions about as well as ever	i do not feel i am worthless	i have as much energy as ever	i have not experienced any change in my sleep	i am no more irritable than usual	i have not experienced any change in my appetite	i cant concentrate as well as usual	i am no more tired than usual	i am less interested in sex than i used to be	Applied Medical Sciences	2	male	20	unmarried	no	82	yes	not smoke
961	i do not feel sad	i am not discouraged about future	i do not feel like a failure	i dont enjoy things as i used to	i dont feel guilty	i dont feel i am being punished	i feel the same about myself	i criticize myself for all of my faults	i dont have any thoughts of killing myself	i dont cry anymore than i used to	i am no more restless than usual	i have not lost interest in other people/activities	i make decisions about as well as ever	i do not feel i am worthless	i have less energy than i used to have	i have not experienced any change in my sleep	i am more irritable than usual	i have not experienced any change in my appetite	i can concentrate as well as ever	i am no more tired than usual	i have not noticed any recent change in my interest in sex	Applied Medical Sciences	2	male	20	unmarried	no	48	no	not smoke
962	i feel sad much of the time	i do not expect things to work out for me	i have failed more than i should have	i get very little pleasure	i feel quite guilty most of the time	i dont feel i am being punished	i have lost confidence in myself	i blame myself for everything bad that happens	i dont have any thoughts of killing myself	i feel like crying but i cant	i feel more restless than usuall	i have not lost interest in other people/activities	i have trouble making any decisions	i feel more worthless as compared to other people	i have less energy than i used to have	i sleep a lot less than usual	i am more irritable than usual	my appetite is much less than before	i cant concentrate as well as usual	i get more tired more easily than usual	i have not noticed any recent change in my interest in sex	Applied Medical Sciences	5	male	22	unmarried	no	58	no	not smoke
963	i do not feel sad	i am not discouraged about future	i do not feel like a failure	i get as much pleasure as i ever did from the things i enjoy	i dont feel guilty	i dont feel i am being punished	i feel the same about myself	i blame myself for everything bad that happens	i dont have any thoughts of killing myself	i dont cry anymore than i used to	i am no more restless than usual	i have not lost interest in other people/activities	i make decisions about as well as ever	i do not feel i am worthless	i have less energy than i used to have	i sleep somwhat more than usual	i am no more irritable than usual	i have not experienced any change in my appetite	its hard to keep my mind on anything for long	i am no more tired than usual	i have not noticed any recent change in my interest in sex	Applied Medical Sciences	3	male	20	unmarried	no	64	no	not smoke
964	i do not feel sad	i am not discouraged about future	i do not feel like a failure	i dont enjoy things as i used to	i dont feel guilty	i dont feel i am being punished	i feel the same about myself	i am more critical of myself than i used to be	i dont have any thoughts of killing myself	i dont cry anymore than i used to	i am no more restless than usual	i am less interested in people/activities than before	i make decisions about as well as ever	i do not feel i am worthless	i have as much energy as ever	i sleep somwhat more than usual	i am no more irritable than usual	my appetite is somewhat less than usual	i can concentrate as well as ever	i get more tired more easily than usual	i have not noticed any recent change in my interest in sex	Applied Medical Sciences	3	male	21	unmarried	no	38	no	not smoke
965	i do not feel sad	i am not discouraged about future	i do not feel like a failure	i get as much pleasure as i ever did from the things i enjoy	i dont feel guilty	i feel i may be punished	i have lost confidence in myself	i dont criticize or blame my self more than usual	i dont have any thoughts of killing myself	i dont cry anymore than i used to	i am no more restless than usual	i have not lost interest in other people/activities	i find it more difficult to make decisions than usual	i dont consider myself as worthwhile and useful as i used to	i have less energy than i used to have	i have not experienced any change in my sleep	i am no more irritable than usual	my appetite is somewhat less than usual	i can concentrate as well as ever	i am no more tired than usual	i have not noticed any recent change in my interest in sex	Applied Medical Sciences	3	male	25	unmarried	no	51	yes	not smoke
966	i do not feel sad	i do not expect things to work out for me	i do not feel like a failure	i get as much pleasure as i ever did from the things i enjoy	i feel guilty over many things	i expect to be punished	i feel the same about myself	i blame myself for everything bad that happens	i dont have any thoughts of killing myself	i dont cry anymore than i used to	i am so restless that i have to keep moving	i have not lost interest in other people/activities	i make decisions about as well as ever	i do not feel i am worthless	i have as much energy as ever	i sleep somewhat less than usual	i am no more irritable than usual	i have not experienced any change in my appetite	i can concentrate as well as ever	i am too tired to do a lot of things i used to	i have not noticed any recent change in my interest in sex	Applied Medical Sciences	3	male	20	unmarried	no	76	no	not smoke
967	i do not feel sad	i do not expect things to work out for me	i do not feel like a failure	i get as much pleasure as i ever did from the things i enjoy	i feel guilty over many things	i dont feel i am being punished	i feel the same about myself	i criticize myself for all of my faults	i dont have any thoughts of killing myself	i dont cry anymore than i used to	i am no more restless than usual	i have not lost interest in other people/activities	i make decisions about as well as ever	i do not feel i am worthless	i have less energy than i used to have	i sleep somwhat more than usual	i am no more irritable than usual	my appetite is much greater than usual	i can concentrate as well as ever	i get more tired more easily than usual	i am less interested in sex than i used to be	Applied Medical Sciences	3	male	21	unmarried	no	55	yes	not smoke
968	i do not feel sad	i am not discouraged about future	i do not feel like a failure	i dont enjoy things as i used to	i dont feel guilty	i dont feel i am being punished	i feel the same about myself	i am more critical of myself than i used to be	i dont have any thoughts of killing myself	i dont cry anymore than i used to	i am no more restless than usual	i have not lost interest in other people/activities	i find it more difficult to make decisions than usual	i do not feel i am worthless	i have as much energy as ever	i have not experienced any change in my sleep	i am no more irritable than usual	i have not experienced any change in my appetite	i can concentrate as well as ever	i am no more tired than usual	i have not noticed any recent change in my interest in sex	Applied Medical Sciences		male	24	unmarried	no	90	no	not smoke
969	i do not feel sad	i am not discouraged about future	i do not feel like a failure	i get as much pleasure as i ever did from the things i enjoy	i dont feel guilty	i dont feel i am being punished	i feel the same about myself	i dont criticize or blame my self more than usual	i dont have any thoughts of killing myself	i cry more than i used to	i feel more restless than usuall	i have not lost interest in other people/activities	i find it more difficult to make decisions than usual	i dont consider myself as worthwhile and useful as i used to	i have as much energy as ever	i sleep somwhat more than usual	i am no more irritable than usual	my appetite is somewhat less than usual	i can concentrate as well as ever	i get more tired more easily than usual	i am less interested in sex than i used to be	Applied Medical Sciences	4	male	24	unmarried	no	98	no	not smoke
970	i do not feel sad	i am not discouraged about future	i do not feel like a failure	i dont enjoy things as i used to	i feel guilty over many things	i feel i may be punished	i feel the same about myself	i am more critical of myself than i used to be	i dont have any thoughts of killing myself	i feel like crying but i cant	i am no more restless than usual	i have not lost interest in other people/activities	i make decisions about as well as ever	i do not feel i am worthless	i have less energy than i used to have	i sleep somwhat more than usual	i am no more irritable than usual	my appetite is somewhat less than usual	i can concentrate as well as ever	i get more tired more easily than usual	i have lost interest in sex completely	Applied Medical Sciences	3	male	24	unmarried	no	39	no	not smoke
971	i feel sad much of the time	i do not expect things to work out for me	as i look back, i see lot of failure	i dont enjoy things as i used to	i feel guilty over many things	i feel i may be punished	i feel the same about myself	i am more critical of myself than i used to be	i dont have any thoughts of killing myself	i dont cry anymore than i used to	i feel more restless than usuall	i am less interested in people/activities than before	i find it more difficult to make decisions than usual	i do not feel i am worthless	i have less energy than i used to have	i sleep a lot less than usual				i get more tired more easily than usual	i have not noticed any recent change in my interest in sex	Applied Medical Sciences	2	male	20	unmarried	no	90	no	not smoke
972	i do not feel sad	i am not discouraged about future	i do not feel like a failure	i get as much pleasure as i ever did from the things i enjoy	i dont feel guilty	i dont feel i am being punished	i dislike myself	i blame myself for everything bad that happens	i dont have any thoughts of killing myself	i dont cry anymore than i used to	i am no more restless than usual	i am less interested in people/activities than before	i make decisions about as well as ever	i do not feel i am worthless	i have as much energy as ever	i sleep somewhat less than usual	i am more irritable than usual	i have not experienced any change in my appetite	i can concentrate as well as ever	i am no more tired than usual	i have not noticed any recent change in my interest in sex	Applied Medical Sciences	2	male	19	unmarried	no	90	no	not smoke
973	i am sad all the time	i feel my future is hopeless	i have failed more than i should have	i cant get any pleasure from things i used to enjoy	i feel guilty all the time	i feel i am being punished	i am disappointed in myself	i blame myself for everything bad that happens	i would kill myself if i had the chance	i feel like crying but i cant		its hard to get interested in anything	i have trouble making any decisions	i feel utterly worthless	i dont have enough energy to do anything	i sleep a lot less than usual	i am more irritable than usual	my appetite is much less than before	i find i cant concentrate on anything	i am too tired to do most of the things i used to	i have lost interest in sex completely	Applied Medical Sciences	3	male	21	unmarried	no	61	no	not smoke
974	i do not feel sad	i am not discouraged about future	i do not feel like a failure	i get as much pleasure as i ever did from the things i enjoy	i dont feel guilty	i dont feel i am being punished	i dislike myself		i dont have any thoughts of killing myself	i dont cry anymore than i used to	i am so restless that i have to keep moving	i am less interested in people/activities than before	i find it more difficult to make decisions than usual	i do not feel i am worthless	i dont have enough energy to do very much	i sleep somwhat more than usual	i am no more irritable than usual	my appetite is somewhat less than usual	its hard to keep my mind on anything for long	i am too tired to do a lot of things i used to	i have not noticed any recent change in my interest in sex	Applied Medical Sciences	1	male	20	unmarried	no	34	yes	not smoke
976	i do not feel sad	i do not expect things to work out for me	as i look back, i see lot of failure	i dont enjoy things as i used to	i feel guilty over many things	i dont feel i am being punished	i dislike myself	i criticize myself for all of my faults	i dont have any thoughts of killing myself	i dont cry anymore than i used to	i am no more restless than usual	i have not lost interest in other people/activities	i make decisions about as well as ever	i do not feel i am worthless	i have as much energy as ever	i sleep somwhat more than usual	i am no more irritable than usual	i have not experienced any change in my appetite	i can concentrate as well as ever	i am no more tired than usual	i have not noticed any recent change in my interest in sex	Applied Medical Sciences	3	male	21	unmarried	no	27	no	not smoke
977	i feel sad much of the time	i feel more discouraged	i do not feel like a failure	i get as much pleasure as i ever did from the things i enjoy	i dont feel guilty	i dont feel i am being punished	i have lost confidence in myself	i am more critical of myself than i used to be	i dont have any thoughts of killing myself	i cry more than i used to	i am no more restless than usual	i am less interested in people/activities than before	i find it more difficult to make decisions than usual	i do not feel i am worthless	i have less energy than i used to have	i sleep somewhat less than usual	i am no more irritable than usual	my appetite is somewhat more than usual	i cant concentrate as well as usual	i am no more tired than usual	i have not noticed any recent change in my interest in sex	Applied Medical Sciences	2	male	22	unmarried	no	67	yes	not smoke
978	i feel sad much of the time	i am not discouraged about future	i do not feel like a failure	i get as much pleasure as i ever did from the things i enjoy	i feel guilty over many things	i dont feel i am being punished	i feel the same about myself	i dont criticize or blame my self more than usual	i dont have any thoughts of killing myself	i dont cry anymore than i used to	i am no more restless than usual	i have not lost interest in other people/activities	i make decisions about as well as ever	i do not feel i am worthless	i have less energy than i used to have	i sleep somewhat less than usual	i am no more irritable than usual	i have not experienced any change in my appetite	i can concentrate as well as ever	i am no more tired than usual	i have not noticed any recent change in my interest in sex	Applied Medical Sciences	4	male	22	unmarried	no	52	no	not smoke
979	i do not feel sad	i am not discouraged about future	i do not feel like a failure	i dont enjoy things as i used to	i feel guilty over many things	i feel i may be punished	i feel the same about myself	i dont criticize or blame my self more than usual	i dont have any thoughts of killing myself	i cry more than i used to	i feel more restless than usuall	i have not lost interest in other people/activities	i find it more difficult to make decisions than usual	i dont consider myself as worthwhile and useful as i used to	i dont have enough energy to do very much	i sleep somwhat more than usual	i am no more irritable than usual	i have not experienced any change in my appetite	i cant concentrate as well as usual	i am no more tired than usual	i have not noticed any recent change in my interest in sex	Applied Medical Sciences	4	male	26	unmarried	no	56
[truncated: 706 more rows]
